# Supplementary material for: Structural Mechanism for Modulation of Synaptic Neuroligin-Neurexin Signaling by MDGA Proteins
Source: Neuron. 2017 Aug 16;95(4):896–913.e10. doi: 10.1016/j.neuron.2017.07.040 (PMC5563082; doi:10.1016/j.neuron.2017.07.040)
Supplement: Table S2. Mass Spectrometry Summary Data File, Related to Figure S5 — Mass spectrometry summary data file for MDGA1 (two independent experiments), MDGA2 (two independent experiments), and MDGA1ΔIg1-3 (one experiment). Column headers containing spectra counts are highlighted in bold. Protein descriptions are listed in the far-right column. Data are sorted by MDGA1-Fc spectra count in descending order. [file mmc2.xlsx]

## Sheet: MDGA pulldown data
Accession	peptide_count_MDGA1_delta_Ig1-3_run2(searched:2017-03-28)	peptide_count_MDGA1_FC_run2(searched:2017-03-28)	peptide_count_MDGA2_FC_run2(searched:2017-03-28)	NSAF_MDGA1_delta_Ig1-3_run2(searched:2017-03-28)	NSAF_MDGA1_FC_run2(searched:2017-03-28)	NSAF_MDGA2_FC_run2(searched:2017-03-28)	EMPAI_MDGA1_delta_Ig1-3_run2(searched:2017-03-28)	EMPAI_MDGA1_FC_run2(searched:2017-03-28)	EMPAI_MDGA2_FC_run2(searched:2017-03-28)	spectral_count_MDGA1_delta_Ig1-3_run2(searched:2017-03-28)	spectral_count_MDGA1_FC_run2(searched:2017-03-28)	spectral_count_MDGA2_FC_run2(searched:2017-03-28)	seqcov_MDGA1_delta_Ig1-3_run2(searched:2017-03-28)	seqcov_MDGA1_FC_run2(searched:2017-03-28)	seqcov_MDGA2_FC_run2(searched:2017-03-28)	peptide_count_MDGA1(searched:2016-11-21)	peptide_count_MDGA2(searched:2016-11-21)	NSAF_MDGA1(searched:2016-11-21)	NSAF_MDGA2(searched:2016-11-21)	EMPAI_MDGA1(searched:2016-11-21)	EMPAI_MDGA2(searched:2016-11-21)	spectral_count_MDGA1(searched:2016-11-21)	spectral_count_MDGA2(searched:2016-11-21)	seqcov_MDGA1(searched:2016-11-21)	seqcov_MDGA2(searched:2016-11-21)	description
P85171	231	292	26	0.091554	0.105157	0.0060091	2.47536	5.35331	0.94536	668	920	43	0.541	0.803	0.289	200	7	0.147221	0.0027581	3.79733	0.339677	1099	19	0.681	0.127	MAM domain-containing glycosylphosphatidylinositol anchor protein 1 OS=Rattus norvegicus GN=Mdga1 PE=2 SV=1
D4AC96	0	281	0	0	0.0976599	0	0	4.64937	0	0	841	0	0	0.752	0											Protein Arvcf OS=Rattus norvegicus GN=Arvcf PE=2 SV=1
F1LNA3	0	278	0	0	0.0945273	0	0	4.57186	0	0	827	0	0	0.746	0											Uncharacterized protein (Fragment) OS=Rattus norvegicus PE=2 SV=1
Q3KRE8	60	51	45	0.0320941	0.0225911	0.0171125	4.95662	4.95662	4.95662	109	92	57	0.775	0.775	0.775	41	34	0.0454702	0.0302501	4.02343	5.08135	158	97	0.701	0.784	Tubulin beta-2B chain OS=Rattus norvegicus GN=Tubb2b PE=1 SV=1
G3V7C6	60	50	41	0.0291497	0.0223456	0.0177129	4.95662	4.29663	4.08159	99	91	59	0.775	0.724	0.706	42	29	0.0391389	0.0314975	4.02343	4.12861	136	101	0.701	0.71	Protein Tubb2c OS=Rattus norvegicus GN=Tubb4b PE=3 SV=1
P85108	61	51	43	0.0323886	0.0223456	0.0165121	4.95662	4.95662	4.48277	110	91	55	0.775	0.775	0.739	42	34	0.0451824	0.0302501	4.02343	3.97737	157	97	0.701	0.697	Tubulin beta-2A chain OS=Rattus norvegicus GN=Tubb2a PE=1 SV=1
P69897	61	54	47	0.0265594	0.0219037	0.0192573	4.98412	4.74116	4.86138	90	89	64	0.777	0.759	0.768	39	29	0.0398039	0.0271926	3.57088	4.15229	138	87	0.66	0.712	Tubulin beta-5 chain OS=Rattus norvegicus GN=Tubb5 PE=1 SV=1
B4F7C2	42	45	33	0.0209524	0.0206731	0.0150448	3.96592	4.30884	3.4978	71	84	50	0.696	0.725	0.653	29	18	0.0349005	0.0253173	2.71535	2.17687	121	81	0.57	0.502	RCG45085 OS=Rattus norvegicus GN=Tubb4 PE=2 SV=1
P68370	49	43	36	0.0264377	0.0203523	0.0142188	5.35331	5.65273	4.87489	91	84	48	0.803	0.823	0.769	27	23	0.0227166	0.0156931	4.67545	2.3037	80	51	0.754	0.519	Tubulin alpha-1A chain OS=Rattus norvegicus GN=Tuba1a PE=1 SV=1
Q6P9V9	49	42	37	0.0267282	0.0191408	0.0148113	5.30957	5.65273	4.91562	92	79	50	0.8	0.823	0.772	26	24	0.0230006	0.0153854	4.28445	2.3037	81	50	0.723	0.519	Tubulin alpha-1B chain OS=Rattus norvegicus GN=Tuba1b PE=1 SV=1
D3ZAJ5	1	48	4	0.000162161	0.0104133	0.000661374	0.0351422	1.61818	0.213389	1	77	4	0.015	0.418	0.084	20	1	0.00475488	0.000343505	0.97697	0.129796	30	2	0.296	0.053	Neuroligin-3 OS=Rattus norvegicus GN=Nlgn3 PE=2 SV=1
D3ZDC0	1	48	4	0.000158245	0.0101618	0.000645399	0.0327615	1.55859	0.207814	1	77	4	0.014	0.408	0.082	20	1	0.00464003	0.000335208	0.94536	0.127197	30	2	0.289	0.052	Neuroligin-3 OS=Rattus norvegicus GN=Nlgn3 PE=2 SV=1
D4A2G5	1	48	4	0.000158245	0.0101618	0.000645399	0.0327615	1.55859	0.207814	1	77	4	0.014	0.408	0.082	20	1	0.00464003	0.000335208	0.94536	0.127197	30	2	0.289	0.052	Neuroligin-3 OS=Rattus norvegicus GN=Nlgn3 PE=2 SV=1
F1LPZ8	1	48	4	0.000149063	0.0095722	0.000607953	0.0327615	1.42661	0.193988	1	77	4	0.014	0.385	0.077	20	1	0.00437081	0.000315759	0.870682	0.119438	30	2	0.272	0.049	Neuroligin-3 (Fragment) OS=Rattus norvegicus GN=Nlgn3 PE=2 SV=1
Q5XIF6	42	39	32	0.0248599	0.0178055	0.0131212	3.4157	5.19441	3.00867	85	73	44	0.645	0.792	0.603	18	16	0.0171515	0.00898328	2.2961	1.36048	60	29	0.518	0.373	Tubulin alpha-4A chain OS=Rattus norvegicus GN=Tuba4a PE=2 SV=1
Q4QRB4	39	44	29	0.0200907	0.0177264	0.0109847	2.99945	4.52077	2.45144	69	73	37	0.602	0.742	0.538	25	23	0.0258976	0.0206622	2.28095	2.31131	91	67	0.516	0.52	Tubulin beta-3 chain OS=Rattus norvegicus GN=Tubb3 PE=1 SV=1
G3V6D3	50	42	52	0.0168427	0.0117741	0.0169207	5.56145	5.01174	5.4121	68	57	67	0.817	0.779	0.807	31	26	0.0140411	0.0102311	3.22669	2.9355	58	39	0.626	0.595	ATP synthase subunit beta OS=Rattus norvegicus GN=Atp5b PE=3 SV=1
P10719	50	42	52	0.0168427	0.0117741	0.0169207	5.56145	5.01174	5.4121	68	57	67	0.817	0.779	0.807	31	26	0.0140411	0.0102311	3.22669	2.9355	58	39	0.626	0.595	ATP synthase subunit beta, mitochondrial OS=Rattus norvegicus GN=Atp5b PE=1 SV=2
P15999	30	35	28	0.00900363	0.0106703	0.0101467	2.26588	2.04088	2.02691	38	54	42	0.514	0.483	0.481	19	21	0.0118107	0.00903425	1.29087	1.25944	51	36	0.36	0.354	ATP synthase subunit alpha, mitochondrial OS=Rattus norvegicus GN=Atp5a1 PE=1 SV=2
D3ZE88	26	39	33	0.00462446	0.00567787	0.00563206	0.936422	1.24388	1.0893	36	53	43	0.287	0.351	0.32	25	19	0.00389217	0.00312927	0.737801	0.710015	31	23	0.24	0.233	Sodium/potassium-transporting ATPase subunit alpha-3 OS=Rattus norvegicus GN=Atp1a3 PE=2 SV=1
P06687	26	39	33	0.00465642	0.00571711	0.00567098	0.94536	1.25424	1.09894	36	53	43	0.289	0.353	0.322	25	19	0.00391906	0.00315089	0.745822	0.717908	31	23	0.242	0.235	Sodium/potassium-transporting ATPase subunit alpha-3 OS=Rattus norvegicus GN=Atp1a3 PE=1 SV=2
Q5M7V3	38	23	26	0.0173376	0.00995539	0.0121716	2.52371	1.47172	1.91072	61	42	42	0.547	0.393	0.464	13	12	0.00750054	0.00662272	1.10378	0.96336	27	22	0.323	0.293	LOC367586 protein OS=Rattus norvegicus GN=IgG-2a PE=2 SV=1
F1LN61	0	23	0	0	0.0135782	0	0	2.43558	0	0	42	0	0	0.536	0	13	12	0.01023	0.00903277	1.76058	1.50611	27	22	0.441	0.399	Uncharacterized protein (Fragment) OS=Rattus norvegicus PE=2 SV=1
P20760	0	23	0	0	0.0142529	0	0	2.64754	0	0	42	0	0	0.562	0	13	12	0.0107384	0.00991258	1.90402	1.62422	27	23	0.463	0.419	Ig gamma-2A chain C region OS=Rattus norvegicus GN=Igg-2a PE=1 SV=1
Q5BJZ2	0	23	0	0	0.0100206	0	0	1.48313	0	0	42	0	0	0.395	0	13	12	0.00754967	0.00696911	1.11349	0.972423	27	23	0.325	0.295	LOC367586 protein OS=Rattus norvegicus GN=IgG-2a PE=2 SV=1
Q5BK05	0	23	0	0	0.0100206	0	0	1.48313	0	0	42	0	0	0.395	0	13	12	0.00754967	0.00696911	1.11349	0.972423	27	23	0.325	0.295	LOC367586 protein OS=Rattus norvegicus GN=IgG-2a PE=2 SV=1
Q5M842	0	23	0	0	0.0100206	0	0	1.48313	0	0	42	0	0	0.395	0	13	12	0.00754967	0.00696911	1.11349	0.972423	27	23	0.325	0.295	IgG-2a protein OS=Rattus norvegicus GN=IgG-2a PE=1 SV=1
Q6AY56	24	18	18	0.0122564	0.00924798	0.00773617	1.1677	1.15774	1.15774	42	38	26	0.336	0.334	0.334	0	11	0	0.00463618	0	0.774189	0	15	0	0.249	Tubulin alpha-8 chain OS=Rattus norvegicus GN=Tuba8 PE=2 SV=1
P05197	27	28	32	0.00565032	0.00471221	0.00653974	1.04174	1.09894	1.18776	37	37	42	0.31	0.322	0.34	13	14	0.00268667	0.00323488	0.442115	0.472312	18	20	0.159	0.168	Elongation factor 2 OS=Rattus norvegicus GN=Eef2 PE=1 SV=4
Q62888	0	23	20	0	0.0047055	0.00367553	0	1.29087	0.803018	0	36	23	0	0.36	0.256	6	6	0.00199144	0.001992	0.358313	0.285287	13	12	0.133	0.109	Neuroligin-2 OS=Rattus norvegicus GN=Nlgn2 PE=1 SV=1
P60711	29	25	16	0.0132773	0.0104901	0.00748147	4.92925	3.31519	2.49945	38	36	21	0.773	0.635	0.544	37	48	0.0208319	0.0329362	4.92925	7.01678	61	89	0.773	0.904	Actin, cytoplasmic 1 OS=Rattus norvegicus GN=Actb PE=1 SV=1
P63259	29	25	16	0.0132773	0.0104901	0.00748147	4.92925	3.31519	2.49945	38	36	21	0.773	0.635	0.544	37	48	0.0208319	0.0329362	4.92925	7.01678	61	89	0.773	0.904	Actin, cytoplasmic 2 OS=Rattus norvegicus GN=Actg1 PE=1 SV=1
P13233	27	24	17	0.0118548	0.00806533	0.00763415	2.63078	1.85102	1.36592	38	31	24	0.56	0.455	0.374	8	8	0.00243933	0.00297378	0.65577	0.610646	8	9	0.219	0.207	2&#039;,3&#039;-cyclic-nucleotide 3&#039;-phosphodiesterase OS=Rattus norvegicus GN=Cnp PE=1 SV=2
P01836	21	17	16	0.0692215	0.0309261	0.0365503	7.59014	6.21108	6.21108	56	30	29	0.934	0.858	0.858	11	6	0.0326203	0.0170197	7.59014	6.70903	27	13	0.934	0.887	Ig kappa chain C region, A allele OS=Rattus norvegicus PE=1 SV=1
F1LQ81	20	26	22	0.00440277	0.00440614	0.00466873	1.24905	1.69153	1.68534	25	30	26	0.352	0.43	0.429	12	3	0.00240982	0.00111916	0.503142	0.199499	14	6	0.177	0.079	Vesicle-fusing ATPase (Fragment) OS=Rattus norvegicus GN=Nsf PE=2 SV=1
Q9QUL6	20	26	22	0.00440277	0.00440614	0.00466873	1.24905	1.69153	1.68534	25	30	26	0.352	0.43	0.429	12	3	0.00240982	0.00111916	0.503142	0.199499	14	6	0.177	0.079	Vesicle-fusing ATPase OS=Rattus norvegicus GN=Nsf PE=1 SV=1
P04797	17	21	21	0.00944335	0.0095162	0.0112334	1.33884	1.77971	2.40408	24	29	28	0.369	0.444	0.532	6	8	0.00307663	0.00375071	0.940886	1.47172	8	9	0.288	0.393	Glyceraldehyde-3-phosphate dehydrogenase OS=Rattus norvegicus GN=Gapdh PE=1 SV=3
D3ZSA3	17	24	19	0.00295452	0.00299963	0.00275054	0.721869	0.874995	0.682674	23	28	21	0.236	0.273	0.226	12	0	0.00150664	0	0.448772	0	12	0	0.161	0	Sodium/potassium-transporting ATPase subunit alpha-2 OS=Rattus norvegicus GN=Atp1a2 PE=2 SV=1
P06686	17	24	19	0.00295452	0.00299963	0.00275054	0.721869	0.874995	0.682674	23	28	21	0.236	0.273	0.226	12	0	0.00150664	0	0.448772	0	12	0	0.161	0	Sodium/potassium-transporting ATPase subunit alpha-2 OS=Rattus norvegicus GN=Atp1a2 PE=1 SV=1
P06685	15	20	12	0.00230545	0.0027772	0.00169772	0.570363	0.636817	0.364583	18	26	13	0.196	0.214	0.135	15	8	0.00237853	0.00149222	0.566751	0.288249	19	11	0.195	0.11	Sodium/potassium-transporting ATPase subunit alpha-1 OS=Rattus norvegicus GN=Atp1a1 PE=1 SV=1
C9EH87	15	21	17	0.000891693	0.000962365	0.000909191	0.250259	0.3122	0.318257	17	22	17	0.097	0.118	0.12	166	228	0.0109199	0.0184998	2.7325	3.33511	213	333	0.572	0.637	Alpha II spectrin OS=Rattus norvegicus GN=Spna2 PE=2 SV=1
E9PSZ3	15	21	17	0.000899253	0.000970524	0.000916899	0.253141	0.315225	0.321296	17	22	17	0.098	0.119	0.121	175	238	0.011426	0.0193289	2.9355	3.63447	221	345	0.595	0.666	Spectrin alpha chain, non-erythrocytic 1 OS=Rattus norvegicus GN=Sptan1 PE=2 SV=1
E9PU22	15	21	17	0.00089889	0.000970133	0.000916529	0.253141	0.315225	0.321296	17	22	17	0.098	0.119	0.121	175	235	0.0115248	0.0190411	2.95367	3.51856	223	340	0.597	0.655	Spectrin alpha chain, non-erythrocytic 1 OS=Rattus norvegicus GN=Sptan1 PE=2 SV=1
P16086	15	21	17	0.000901072	0.000972487	0.000918754	0.253141	0.315225	0.321296	17	22	17	0.098	0.119	0.121	171	236	0.0113455	0.0193119	2.91742	3.57088	219	344	0.593	0.66	Spectrin alpha chain, non-erythrocytic 1 OS=Rattus norvegicus GN=Sptan1 PE=1 SV=2
Q4QQV0	16	21	16	0.0073281	0.00537805	0.00508089	1.09894	1.5527	1.06538	25	22	17	0.322	0.407	0.315	18	14	0.0134654	0.0133498	1.02302	1.00447	47	43	0.306	0.302	Protein Tubb6 OS=Rattus norvegicus GN=Tubb6 PE=2 SV=1
Q6IRK8	15	21	17	0.000908422	0.00098042	0.000926248	0.25603	0.318257	0.324342	17	22	17	0.099	0.12	0.122	0	231	0	0.01896	0	3.51856	0	335	0	0.655	Spna2 protein OS=Rattus norvegicus GN=Sptan1 PE=2 SV=1
F1LZX3	1	6	0	0.000212705	0.00390258	0	0.0447202	0.285287	0	1	22	0	0.019	0.109	0	3	0	0.000623692	0	0.227439	0	3	0	0.089	0	Neuroligin-1 (Fragment) OS=Rattus norvegicus GN=Nlgn1 PE=2 SV=1
Q62765	1	6	0	0.000155429	0.00285171	0	0.0327615	0.199499	0	1	22	0	0.014	0.079	0	3	0	0.000455747	0	0.161449	0	3	0	0.065	0	Neuroligin-1 OS=Rattus norvegicus GN=Nlgn1 PE=1 SV=1
D4AE00	32	16	26	0.00435948	0.00212081	0.00395113	0.862087	0.603245	0.803018	36	21	32	0.27	0.205	0.256	1	4	0.000236719	0.000513036	0.0423174	0.199499	2	4	0.018	0.079	Uncharacterized protein OS=Rattus norvegicus GN=Ap3b2 PE=4 SV=1
P34058	9	17	12	0.00199073	0.00301857	0.00258338	0.527566	0.674943	0.717908	11	20	14	0.184	0.224	0.235	6	4	0.00247639	0.000766719	0.25603	0.202264	14	4	0.099	0.08	Heat shock protein HSP 90-beta OS=Rattus norvegicus GN=Hsp90ab1 PE=1 SV=4
P63039	13	16	11	0.00343001	0.00381404	0.0025647	1.29615	1.55859	1.54097	15	20	11	0.361	0.408	0.405	10	9	0.00268199	0.00217973	0.95434	0.749847	12	9	0.291	0.243	60 kDa heat shock protein, mitochondrial OS=Rattus norvegicus GN=Hspd1 PE=1 SV=1
F1LMQ5	4	16	9	0.000326099	0.000979044	0.000664996	0.0789467	0.288249	0.16681	5	18	10	0.033	0.11	0.067	54	79	0.0043347	0.00725311	0.721869	1.22331	68	105	0.236	0.347	Myosin-10 OS=Rattus norvegicus GN=Myh10 PE=2 SV=1
F1LQ02	4	16	9	0.000325451	0.000977099	0.000663674	0.0789467	0.285287	0.16681	5	18	10	0.033	0.109	0.067	54	79	0.00432608	0.0072387	0.721869	1.22331	68	105	0.236	0.347	Myosin-10 OS=Rattus norvegicus GN=Myh10 PE=2 SV=1
G3V9Y1	4	16	9	0.000331545	0.000995395	0.000676101	0.0789467	0.291219	0.169499	5	18	10	0.033	0.111	0.068	54	0	0.00440709	0	0.737801	0	68	0	0.24	0	Myosin, heavy polypeptide 10, non-muscle, isoform CRA_b OS=Rattus norvegicus GN=Myh10 PE=4 SV=1
Q9JLT0	4	16	9	0.000331545	0.000995395	0.000676101	0.0789467	0.291219	0.169499	5	18	10	0.033	0.111	0.068	0	0	0	0	0	0	0	0	0	0	Myosin-10 OS=Rattus norvegicus GN=Myh10 PE=1 SV=1
D4A4S3	15	12	15	0.00365156	0.00304529	0.00328519	1.32809	1.00447	1.2182	17	17	15	0.367	0.302	0.346	14	12	0.00440879	0.00318503	1.2182	0.573983	21	14	0.346	0.197	Uncharacterized protein OS=Rattus norvegicus PE=3 SV=1
P63018	15	12	15	0.00344806	0.00287558	0.00310211	1.22331	0.927525	1.12324	17	17	15	0.347	0.285	0.327	14	12	0.0041631	0.00300753	1.12324	0.534617	21	14	0.327	0.186	Heat shock cognate 71 kDa protein OS=Rattus norvegicus GN=Hspa8 PE=1 SV=1
P11980	10	12	16	0.0032078	0.00308679	0.00553512	0.733804	0.774189	0.909853	13	15	22	0.239	0.249	0.281	4	3	0.000964707	0.000784046	0.273503	0.377209	4	3	0.105	0.139	Pyruvate kinase isozymes M1/M2 OS=Rattus norvegicus GN=Pkm PE=1 SV=3
Q6P7S0	10	12	15	0.00322858	0.00336567	0.00521223	0.832314	0.874995	1.03236	12	15	19	0.263	0.273	0.308	0	3	0	0.000854884	0	0.419058	0	3	0	0.152	Pyruvate kinase OS=Rattus norvegicus GN=Pkm PE=2 SV=1
P68035	17	12	10	0.00729856	0.0043477	0.00531556	1.18776	0.524053	0.479108	21	15	15	0.34	0.183	0.17	28	38	0.0135878	0.0235588	2.0761	1.98538	40	64	0.488	0.475	Actin, alpha cardiac muscle 1 OS=Rattus norvegicus GN=Actc1 PE=2 SV=1
P68136	17	12	10	0.00729856	0.0043477	0.00531556	1.18776	0.524053	0.479108	21	15	15	0.34	0.183	0.17											Actin, alpha cardiac muscle 1 OS=Rattus norvegicus GN=Actc1 PE=2 SV=1
Q09073	10	11	8	0.00615561	0.00550028	0.00493146	1.81838	1.6485	1.4322	14	15	11	0.45	0.423	0.386	0	0	0	0	0	0	0	0	0	0	ADP/ATP translocase 2 OS=Rattus norvegicus GN=Slc25a5 PE=1 SV=3
B5DFK6	19	11	17	0.00228535	0.00127061	0.00210827	0.778279	0.306171	0.606941	21	14	19	0.25	0.116	0.206	3	4	0.000319098	0.00126789	0.1324	0.137627	3	11	0.054	0.056	Adaptor-related protein complex 3, delta 1 subunit, isoform CRA_b OS=Rattus norvegicus GN=Ap3d1 PE=2 SV=1
P62630	6	12	16	0.00226886	0.00331128	0.0052051	0.636817	0.874995	2.17687	8	14	18	0.214	0.273	0.502	6	5	0.00249477	0.00150191	0.342765	0.65577	9	5	0.128	0.219	Elongation factor 1-alpha 1 OS=Rattus norvegicus GN=Eef1a1 PE=1 SV=1
F1LPF5	8	12	12	0.00183682	0.00238288	0.00291334	0.629296	0.686553	0.879317	9	14	14	0.212	0.227	0.274	5	4	0.00119687	0.00108081	0.213389	0.21899	6	5	0.084	0.086	Heat shock 70 kDa protein 1A/1B (Fragment) OS=Rattus norvegicus GN=Hspa1a PE=2 SV=1
Q07439	8	12	12	0.00183968	0.0023866	0.00291789	0.629296	0.690441	0.883649	9	14	14	0.212	0.228	0.275	5	4	0.00119873	0.0010825	0.213389	0.21899	6	5	0.084	0.086	Heat shock 70 kDa protein 1A/1B OS=Rattus norvegicus GN=Hspa1a PE=2 SV=2
Q05962	8	11	7	0.00483655	0.00513359	0.00403483	0.914256	1.39332	1.24905	11	14	9	0.282	0.379	0.352	3	4	0.00128924	0.00232846	0.213389	0.492794	3	5	0.084	0.174	ADP/ATP translocase 1 OS=Rattus norvegicus GN=Slc25a4 PE=1 SV=3
Q6P9Y4	8	11	7	0.00483655	0.00513359	0.00403483	0.914256	1.39332	1.24905	11	14	9	0.282	0.379	0.352	3	4	0.00128924	0.00232846	0.213389	0.492794	3	5	0.084	0.174	ADP/ATP translocase 1 OS=Rattus norvegicus GN=Slc25a4 PE=2 SV=1
D3ZC88	6	12	0	0.00226886	0.00331128	0	0.636817	0.874995	0	8	14	0	0.214	0.273	0	6	5	0.00249477	0.00150191	0.342765	0.65577	9	5	0.128	0.219	Elongation factor 1-alpha OS=Rattus norvegicus GN=LOC100360413 PE=3 SV=1
P06761	7	12	15	0.00200346	0.00200499	0.00347272	0.358313	0.733804	0.857804	10	12	17	0.133	0.239	0.269	9	13	0.00352472	0.00297074	0.492794	0.694338	18	14	0.174	0.229	78 kDa glucose-regulated protein OS=Rattus norvegicus GN=Hspa5 PE=1 SV=1
F1LNY3	5	10	8	0.000928169	0.00154813	0.0015773	0.355189	0.633052	0.531088	6	12	10	0.132	0.213	0.185	1	1	0.000151198	0.000163844	0.14025	0.14025	1	1	0.057	0.057	Neural cell adhesion molecule 1 (Fragment) OS=Rattus norvegicus GN=Ncam1 PE=2 SV=1
F1LTE5	5	10	8	0.00109952	0.00183394	0.0018685	0.435489	0.786488	0.659587	6	12	10	0.157	0.252	0.22	1	1	0.000179112	0.000194093	0.16681	0.16681	1	1	0.067	0.067	Neural cell adhesion molecule 1 (Fragment) OS=Rattus norvegicus GN=Ncam1 PE=2 SV=1
F1LUV9	5	10	8	0.00070953	0.00118345	0.00120575	0.261828	0.452112	0.386756	6	12	10	0.101	0.162	0.142	1	1	0.000115582	0.000125249	0.104079	0.104079	1	1	0.043	0.043	Neural cell adhesion molecule 1 (Fragment) OS=Rattus norvegicus GN=Ncam1 PE=2 SV=1
P13596	5	10	8	0.000916269	0.00152828	0.00155708	0.352073	0.62181	0.524053	6	12	10	0.131	0.21	0.183	1	1	0.00014926	0.000161744	0.137627	0.137627	1	1	0.056	0.056	Neural cell adhesion molecule 1 OS=Rattus norvegicus GN=Ncam1 PE=1 SV=1
P11275	11	11	7	0.00356348	0.00274324	0.00223594	0.798871	0.853532	0.625549	13	12	8	0.255	0.268	0.211	10	15	0.00428669	0.00638719	0.651962	0.95434	16	22	0.218	0.291	Calcium/calmodulin-dependent protein kinase type II subunit alpha OS=Rattus norvegicus GN=Camk2a PE=1 SV=1
Q3T1H3	5	10	0	0.000925982	0.00154448	0	0.355189	0.629296	0	6	12	0	0.132	0.212	0	1	1	0.000150842	0.000163458	0.14025	0.14025	1	1	0.057	0.057	Ncam1 protein OS=Rattus norvegicus GN=Ncam1 PE=2 SV=1
P61265	6	11	8	0.00318467	0.00417359	0.00463881	1.10378	1.77971	1.48886	7	11	10	0.323	0.444	0.396	1	3	0.000889339	0.00144559	0.127197	0.261828	2	3	0.052	0.101	Syntaxin-1B OS=Rattus norvegicus GN=Stx1b PE=1 SV=1
F1M953	9	7	8	0.0019297	0.00177024	0.00177081	0.472312	0.503142	0.513561	10	11	9	0.168	0.177	0.18	9	7	0.00264051	0.00163507	0.462177	0.428894	14	8	0.165	0.155	Stress-70 protein, mitochondrial OS=Rattus norvegicus GN=Hspa9 PE=2 SV=1
D4AAR7	0	8	0	0	0.00106844	0	0	0.21899	0	0	11	0	0	0.086	0	2	0	0.000227671	0	0.0641431	0	2	0	0.027	0	Protein Ccdc136 OS=Rattus norvegicus GN=Ccdc136 PE=4 SV=1
P62828	5	7	9	0.00303302	0.0050589	0.00556657	0.422329	0.667247	0.667247	5	10	9	0.153	0.222	0.222	2	4	0.00118579	0.00385489	0.702159	1.20293	2	6	0.231	0.343	GTP-binding nuclear protein Ran OS=Rattus norvegicus GN=Ran PE=1 SV=3
G3V733	6	7	7	0.00134157	0.00186471	0.00182386	0.566751	0.503142	0.492794	6	10	8	0.195	0.177	0.174	0	1	0	0.000236819	0	0.0519619	0	1	0	0.022	Synapsin II, isoform CRA_a OS=Rattus norvegicus GN=Syn2 PE=4 SV=1
Q63537	6	7	7	0.00134157	0.00186471	0.00182386	0.566751	0.503142	0.492794	6	10	8	0.195	0.177	0.174	0	1	0	0.000236819	0	0.0519619	0	1	0	0.022	Synapsin-2 OS=Rattus norvegicus GN=Syn2 PE=1 SV=1
D3Z9M8	2	8	5	0.000818915	0.0022765	0.00139164	0.224616	0.438799	0.224616	3	10	5	0.088	0.158	0.088	0	11	0	0.00433676	0	0.671091	0	15	0	0.223	Keratin, type I cytoskeletal 14 OS=Rattus norvegicus GN=Krt14 PE=2 SV=1
Q6IFV1	2	8	5	0.000810473	0.00225304	0.0013773	0.2218	0.435489	0.2218	3	10	5	0.087	0.157	0.087	0	11	0	0.00429205	0	0.663413	0	15	0	0.221	Keratin, type I cytoskeletal 14 OS=Rattus norvegicus GN=Krt14 PE=2 SV=1
F1LPQ6	16	9	13	0.00818915	0.00279389	0.00797031	1.54683	0.949845	0.803018	22	9	21	0.406	0.29	0.256	6	6	0.00254674	0.00275975	0.896706	0.823896	7	7	0.278	0.261	Uncharacterized protein (Fragment) OS=Rattus norvegicus PE=2 SV=1
F1LQX0	16	9	13	0.00828328	0.00282601	0.00806193	1.57632	0.96336	0.815516	22	9	21	0.411	0.293	0.259	6	6	0.00257602	0.00279147	0.914256	0.836538	7	7	0.282	0.264	Uncharacterized protein (Fragment) OS=Rattus norvegicus PE=2 SV=1
P20761	16	9	13	0.0086564	0.0029533	0.00842508	1.68534	1.02302	0.862087	22	9	21	0.429	0.306	0.27	6	6	0.00269205	0.00291722	0.967886	0.887991	7	7	0.294	0.276	Ig gamma-2B chain C region OS=Rattus norvegicus GN=Igh-1a PE=1 SV=1
P38650	7	9	10	0.000197499	0.000211768	0.000345213	0.0616956	0.0864257	0.0964782	7	9	12	0.026	0.036	0.04	7	8	0.000193035	0.000239063	0.0764652	0.081434	7	8	0.032	0.034	Cytoplasmic dynein 1 heavy chain 1 OS=Rattus norvegicus GN=Dync1h1 PE=1 SV=1
P38983	4	7	4	0.00177663	0.00333373	0.00362299	0.853532	1.11349	0.86638	4	9	8	0.268	0.325	0.271	2	0	0.000868236	0	0.142878	0	2	0	0.058	0	40S ribosomal protein SA OS=Rattus norvegicus GN=Rpsa PE=1 SV=3
F8WG75	4	7	5	0.0028797	0.00540357	0.00440432	1.61818	2.16228	1.85759	4	9	6	0.418	0.5	0.456	4	0	0.00281461	0	0.538155	0	4	0	0.187	0	Synaptosomal-associated protein (Fragment) OS=Rattus norvegicus GN=Snap25 PE=3 SV=1
P60881	4	7	5	0.0025442	0.00477403	0.00389119	1.33884	1.76694	1.5293	4	9	6	0.369	0.442	0.403	4	0	0.0024867	0	0.462177	0	4	0	0.165	0	Synaptosomal-associated protein 25 OS=Rattus norvegicus GN=Snap25 PE=1 SV=1
F1M680	7	6	4	0.00218377	0.00163908	0.00111331	0.402814	0.402814	0.250259	10	9	5	0.147	0.147	0.097	2	1	0.000426883	0.000231294	0.0641431	0.0641431	2	1	0.027	0.027	DNA damage-binding protein 1 (Fragment) OS=Rattus norvegicus GN=Ddb1 PE=2 SV=1
G3V8T4	7	6	4	0.00114935	0.000862675	0.000585955	0.193988	0.193988	0.124605	10	9	5	0.077	0.077	0.051	2	1	0.000224675	0.000121734	0.0327615	0.0327615	2	1	0.014	0.014	DNA damage-binding protein 1 OS=Rattus norvegicus GN=Ddb1 PE=4 SV=1
P19511	6	7	5	0.00358275	0.0038416	0.00260933	0.513561	0.321296	0.321296	7	9	5	0.18	0.121	0.121	1	2	0.00100051	0.00162628	0.145513	0.273503	2	3	0.059	0.105	ATP synthase subunit b, mitochondrial OS=Rattus norvegicus GN=Atp5f1 PE=1 SV=1
Q9ESW0	7	6	4	0.00114935	0.000862675	0.000585955	0.193988	0.193988	0.124605	10	9	5	0.077	0.077	0.051	2	1	0.000224675	0.000121734	0.0327615	0.0327615	2	1	0.014	0.014	DNA damage-binding protein 1 OS=Rattus norvegicus GN=Ddb1 PE=2 SV=1
Q5XI34	3	6	1	0.000667367	0.00166969	0.000226821	0.258925	0.61808	0.081434	3	9	1	0.1	0.209	0.034	2	1	0.000652283	0.000235613	0.137627	0.111732	3	1	0.056	0.046	Protein Ppp2r1a OS=Rattus norvegicus GN=Ppp2r1a PE=2 SV=1
Q68FX0	9	8	7	0.00306296	0.00227059	0.00347007	0.967886	0.713957	0.75388	9	8	10	0.294	0.234	0.244	4	3	0.00133054	0.00180229	0.465548	0.196741	4	5	0.166	0.078	Isocitrate dehydrogenase [NAD] subunit beta, mitochondrial OS=Rattus norvegicus GN=Idh3B PE=1 SV=1
Q6P6Q2	0	6	7	0	0.00151767	0.00185552	0	0.303167	0.468926	0	8	8	0	0.115	0.167	0	7	0	0.00265024	0	0.406048	0	11	0	0.148	Keratin, type II cytoskeletal 5 OS=Rattus norvegicus GN=Krt5 PE=1 SV=1
P53678	10	7	7	0.00376152	0.00209133	0.00223728	0.832314	0.733804	0.659587	12	8	7	0.263	0.239	0.22	1	1	0.000306375	0.000332	0.0739894	0.0739894	1	1	0.031	0.031	AP-3 complex subunit mu-2 OS=Rattus norvegicus GN=Ap3m2 PE=2 SV=1
F1M7U8	6	7	6	0.00692928	0.00420278	0.00385378	3.16869	3.81948	2.6141	11	8	6	0.62	0.683	0.558	0	1	0	0.000667193	0	0.207814	0	1	0	0.082	Protein-L-isoaspartate O-methyltransferase (Fragment) OS=Rattus norvegicus GN=Pcmt1 PE=2 SV=1
P22062	6	7	6	0.0063493	0.003851	0.00353121	2.69828	3.22669	2.2434	11	8	6	0.568	0.626	0.511	0	1	0	0.000611349	0	0.188502	0	1	0	0.075	Protein-L-isoaspartate(D-aspartate) O-methyltransferase OS=Rattus norvegicus GN=Pcmt1 PE=1 SV=2
P62909	2	6	6	0.00107841	0.00359744	0.00329871	0.174898	0.905461	0.905461	2	8	6	0.07	0.28	0.28	1	4	0.000527016	0.00285548	0.164126	0.749847	1	5	0.066	0.243	40S ribosomal protein S3 OS=Rattus norvegicus GN=Rps3 PE=1 SV=1
G3V6P7	3	6	3	0.000200551	0.000446009	0.00034081	0.0715193	0.109175	0.0495424	3	8	5	0.03	0.045	0.021	24	28	0.00169882	0.00269056	0.386756	0.513561	26	38	0.142	0.18	Myosin, heavy polypeptide 9, non-muscle OS=Rattus norvegicus GN=Myh9 PE=4 SV=1
Q62812	3	6	3	0.000200448	0.000445782	0.000340637	0.0715193	0.109175	0.0495424	3	8	5	0.03	0.045	0.021	0	0	0	0	0	0	0	0	0	0	Myosin-9 OS=Rattus norvegicus GN=Myh9 PE=1 SV=3
B0BNA7	6	6	4	0.00403158	0.00268978	0.00164428	1.2751	1.00447	0.8281	10	8	4	0.357	0.302	0.262	2	1	0.00236427	0.000427004	0.374042	0.111732	6	1	0.138	0.046	Eukaryotic translation initiation factor 3 subunit I OS=Rattus norvegicus GN=Eif3i PE=2 SV=1
D3ZJN5	3	6	3	0.000393867	0.00087593	0.000535461	0.122018	0.250259	0.124605	3	8	4	0.05	0.097	0.051	1	1	0.000128321	0.000139054	0.0543869	0.0303861	1	1	0.023	0.013	Sarcoplasmic/endoplasmic reticulum calcium ATPase 2 OS=Rattus norvegicus GN=Atp2a2 PE=2 SV=1
E9PSX6	3	6	3	0.000394262	0.000876808	0.000535999	0.122018	0.250259	0.124605	3	8	4	0.05	0.097	0.051	1	1	0.00012845	0.000139194	0.0543869	0.0303861	1	1	0.023	0.013	Sarcoplasmic/endoplasmic reticulum calcium ATPase 2 OS=Rattus norvegicus GN=Atp2a2 PE=2 SV=1
E9PSY3	3	6	3	0.000393473	0.000875053	0.000534925	0.122018	0.250259	0.124605	3	8	4	0.05	0.097	0.051	1	1	0.000128193	0.000138915	0.0543869	0.0303861	1	1	0.023	0.013	Sarcoplasmic/endoplasmic reticulum calcium ATPase 2 OS=Rattus norvegicus GN=Atp2a2 PE=2 SV=1
F1LPF6	3	6	3	0.000376513	0.000837335	0.000511868	0.116863	0.238797	0.119438	3	8	4	0.048	0.093	0.049	1	1	0.000122667	0.000132927	0.0519619	0.0280163	1	1	0.022	0.012	Sarcoplasmic/endoplasmic reticulum calcium ATPase 2 OS=Rattus norvegicus GN=Atp2a2 PE=2 SV=1
P11507	3	6	3	0.000376874	0.000838138	0.000512359	0.116863	0.238797	0.119438	3	8	4	0.048	0.093	0.049	1	1	0.000122785	0.000133055	0.0519619	0.0280163	1	1	0.022	0.012	Sarcoplasmic/endoplasmic reticulum calcium ATPase 2 OS=Rattus norvegicus GN=Atp2a2 PE=1 SV=1
P70566	2	6	0	0.000746589	0.00249053	0	0.44544	1.19786	0	2	8	0	0.16	0.342	0	13	11	0.00583771	0.00434911	3.40555	1.85759	16	11	0.644	0.456	Tropomodulin-2 OS=Rattus norvegicus GN=Tmod2 PE=1 SV=1
D3ZKQ4	4	6	15	0.000896214	0.00104638	0.00328968	0.3122	0.336596	1.05589	5	7	18	0.118	0.126	0.313	1	0	0.000175191	0	0.124605	0	1	0	0.051	0	Protein RGD1307615 OS=Rattus norvegicus GN=Rabl6 PE=4 SV=1
D4ACF2	5	7	13	0.00221142	0.00161372	0.00507333	0.34586	0.34586	0.61808	8	7	18	0.129	0.129	0.209	3	2	0.000810537	0.00087833	0.0914403	0.0914403	3	3	0.038	0.038	Protein Trim21 OS=Rattus norvegicus GN=Trim21 PE=4 SV=1
D3ZCE9	6	6	5	0.000670784	0.00065265	0.000797938	0.202264	0.202264	0.282331	6	7	7	0.08	0.08	0.108	0	1	0	0.00011841	0	0.0423174	0	1	0	0.018	Plasma membrane calcium-transporting ATPase 2 OS=Rattus norvegicus GN=Atp2b2 PE=2 SV=1
D3ZMC7	6	6	5	0.000678894	0.00066054	0.000807585	0.205036	0.205036	0.288249	6	7	7	0.081	0.081	0.11	0	1	0	0.000119841	0	0.0423174	0	1	0	0.018	Plasma membrane calcium-transporting ATPase 2 OS=Rattus norvegicus GN=Atp2b2 PE=2 SV=1
D4A8B3	6	6	5	0.000653499	0.000635832	0.000777376	0.196741	0.196741	0.276439	6	7	7	0.078	0.078	0.106	0	1	0	0.000115358	0	0.0399202	0	1	0	0.017	Plasma membrane calcium-transporting ATPase 2 OS=Rattus norvegicus GN=Atp2b2 PE=2 SV=1
D4AEN5	6	6	5	0.000661193	0.000643318	0.000786529	0.199499	0.199499	0.279381	6	7	7	0.079	0.079	0.107	0	1	0	0.000116717	0	0.0423174	0	1	0	0.018	Plasma membrane calcium-transporting ATPase 2 OS=Rattus norvegicus GN=Atp2b2 PE=2 SV=1
F1LP22	6	6	5	0.000632469	0.000615371	0.00075236	0.191242	0.191242	0.264736	6	7	7	0.076	0.076	0.102	2	1	0.000309086	0.000111646	0.0641431	0.0399202	3	1	0.027	0.017	Plasma membrane calcium-transporting ATPase 2 OS=Rattus norvegicus GN=Atp2b2 PE=2 SV=1
P11506	6	6	5	0.000632469	0.000615371	0.00075236	0.191242	0.191242	0.264736	6	7	7	0.076	0.076	0.102	2	1	0.000309086	0.000111646	0.0641431	0.0399202	3	1	0.027	0.017	Plasma membrane calcium-transporting ATPase 2 OS=Rattus norvegicus GN=Atp2b2 PE=2 SV=2
P31399	10	6	6	0.00895212	0.00475097	0.00497879	4.40754	2.72392	3.54988	11	7	6	0.733	0.571	0.658	4	3	0.0047726	0.00517178	1.16272	0.745822	6	6	0.335	0.242	ATP synthase subunit d, mitochondrial OS=Rattus norvegicus GN=Atp5h PE=1 SV=3
P32851	3	6	5	0.00136486	0.00265592	0.0023194	1.13796	0.990673	0.927525	3	7	5	0.33	0.299	0.285	4	2	0.00266802	0.000963724	0.603245	0.377209	6	2	0.205	0.139	Syntaxin-1A OS=Rattus norvegicus GN=Stx1a PE=1 SV=1
Q9QXG3	3	6	5	0.00136486	0.00265592	0.0023194	1.13796	0.990673	0.927525	3	7	5	0.33	0.299	0.285	4	2	0.00266802	0.000963724	0.603245	0.377209	6	2	0.205	0.139	Syntaxin 1A OS=Rattus norvegicus GN=Stx1a PE=2 SV=1
D3ZGI9	3	7	4	0.000352222	0.000685399	0.000478845	0.114295	0.34586	0.116863	3	7	4	0.047	0.129	0.048	3	0	0.00034426	0	0.0641431	0	3	0	0.027	0	Solute carrier family 12 member 5 OS=Rattus norvegicus GN=Slc12a5 PE=4 SV=1
F1LNP4	3	7	4	0.000345109	0.000671559	0.000469175	0.114295	0.336596	0.114295	3	7	4	0.047	0.126	0.047	3	0	0.000337309	0	0.0616956	0	3	0	0.026	0	Solute carrier family 12 member 5 OS=Rattus norvegicus GN=Slc12a5 PE=4 SV=1
P28480	3	6	3	0.000942636	0.00137573	0.000961134	0.303167	0.520548	0.352073	4	7	4	0.115	0.182	0.131	0	2	0	0.000748792	0	0.0990058	0	3	0	0.041	T-complex protein 1 subunit alpha OS=Rattus norvegicus GN=Tcp1 PE=1 SV=1
P35435	3	5	4	0.00143985	0.00280185	0.00195747	0.425608	0.425608	0.288249	3	7	4	0.154	0.154	0.11	4	3	0.00703653	0.00305003	0.402814	0.174898	15	6	0.147	0.07	ATP synthase subunit gamma, mitochondrial OS=Rattus norvegicus GN=Atp5c1 PE=1 SV=2
P53676	4	5	3	0.00125384	0.00182992	0.00127845	0.267652	0.570363	0.303167	4	7	4	0.103	0.196	0.115											Pyruvate carboxylase, mitochondrial OS=Rattus norvegicus GN=Pc PE=1 SV=2
Q63633	3	7	4	0.000345109	0.000671559	0.000469175	0.114295	0.336596	0.114295	3	7	4	0.047	0.126	0.047	3	0	0.000337309	0	0.0616956	0	3	0	0.026	0	Solute carrier family 12 member 5 OS=Rattus norvegicus GN=Slc12a5 PE=1 SV=2
Q6IRG9	4	5	3	0.00125384	0.00182992	0.00127845	0.267652	0.570363	0.303167	4	7	4	0.103	0.196	0.115											Tropomodulin 1 OS=Rattus norvegicus GN=Tmod1 PE=2 SV=1
Q6PCU0	3	5	4	0.00131906	0.0025668	0.00179326	0.383566	0.383566	0.261828	3	7	4	0.141	0.141	0.101	4	3	0.00644622	0.00279415	0.361445	0.158777	15	6	0.134	0.064	ATP synthase gamma chain OS=Rattus norvegicus GN=Atp5c1 PE=2 SV=1
Q6QI09	3	5	4	0.000647577	0.00126014	0.00088038	0.172195	0.172195	0.119438	3	7	4	0.069	0.069	0.049											RCG23287, isoform CRA_a OS=Rattus norvegicus GN=Rps27a PE=2 SV=1
Q6IFU8	0	7	1	0	0.00176653	0.000617079	0	0.412538	0.106624	0	7	2	0	0.15	0.044	0	10	0	0.00320499	0	0.506607	0	10	0	0.178	Keratin, type I cytoskeletal 17 OS=Rattus norvegicus GN=Krt17 PE=2 SV=1
D3ZA27	4	6	0	0.00091244	0.00106533	0	0.318257	0.342765	0	5	7	0	0.12	0.128	0	1	0	0.000178363	0	0.127197	0	1	0	0.052	0	Protein RGD1307615 OS=Rattus norvegicus GN=RGD1307615 PE=2 SV=1
P61765	5	6	11	0.0013235	0.00110376	0.00292385	0.342765	0.592209	0.815516	6	6	13	0.128	0.202	0.259	3	4	0.000646792	0.00163541	0.282331	0.374042	3	7	0.108	0.138	Syntaxin-binding protein 1 OS=Rattus norvegicus GN=Stxbp1 PE=1 SV=1
P63245	5	6	11	0.00248	0.00206824	0.00505732	0.995262	0.786488	1.53513	6	6	12	0.3	0.252	0.404	2	1	0.00080798	0.00043778	0.309182	0.224616	2	1	0.117	0.088	Guanine nucleotide-binding protein subunit beta-2-like 1 OS=Rattus norvegicus GN=Gnb2l1 PE=1 SV=3
D4AD25	0	5	7	0	0.00039049	0.000636558	0	0.142878	0.142878	0	6	8	0	0.058	0.058	0	4	0	0.000330616	0	0.111732	0	4	0	0.046	Clathrin heavy chain 1 OS=Rattus norvegicus GN=Cltc PE=2 SV=1
F1M779	0	5	7	0	0.000391423	0.000638078	0	0.142878	0.142878	0	6	8	0	0.058	0.058	0	4	0	0.000331406	0	0.111732	0	4	0	0.046	Clathrin heavy chain 1 OS=Rattus norvegicus GN=Cltc PE=2 SV=1
P07340	7	5	7	0.00387907	0.00215669	0.00351573	0.96336	0.636817	0.807174	9	6	8	0.293	0.214	0.257	4	9	0.00168506	0.00593451	0.383566	1.00909	4	13	0.141	0.303	Sodium/potassium-transporting ATPase subunit beta-1 OS=Rattus norvegicus GN=Atp1b1 PE=1 SV=1
P11442	0	5	7	0	0.000391423	0.000638078	0	0.142878	0.142878	0	6	8	0	0.058	0.058	0	4	0	0.000331406	0	0.111732	0	4	0	0.046	Clathrin heavy chain 1 OS=Rattus norvegicus GN=Cltc PE=1 SV=3
G3V6P9	4	4	5	0.000304147	0.000304379	0.000372138	0.0864257	0.0914403	0.0914403	5	6	6	0.036	0.038	0.038											Myosin, heavy polypeptide 9, non-muscle OS=Rattus norvegicus GN=Myh9 PE=4 SV=1
G3V6S0	4	4	5	0.000277246	0.000277458	0.000339224	0.0789467	0.0839269	0.081434	5	6	6	0.033	0.035	0.034	63	108	0.00460665	0.0102775	0.909853	1.67301	85	175	0.281	0.427	Protein Sptbn1 OS=Rattus norvegicus GN=Sptbn1 PE=4 SV=1
Q4FZU2	0	5	5	0	0.00118774	0.00145215	0	0.2218	0.258925	0	6	6	0	0.087	0.1	0	6	0	0.0042739	0	0.291219	0	17	0	0.111	Keratin, type II cytoskeletal 6A OS=Rattus norvegicus GN=Krt6a PE=1 SV=1
Q6XD99	4	4	5	0.000277834	0.000278046	0.000339943	0.0789467	0.0839269	0.081434	5	6	6	0.033	0.035	0.034	0	0	0	0	0	0	0	0	0	0	Non-erythroid spectrin beta OS=Rattus norvegicus GN=Sptbn1 PE=2 SV=1
B4F764	7	3	4	0.00404046	0.00288825	0.00294268	1.18273	0.342765	0.659587	7	6	5	0.339	0.128	0.22											Glutamate decarboxylase 1 OS=Rattus norvegicus GN=Gad1 PE=2 SV=1
Q4KM65	7	3	4	0.00404046	0.00288825	0.00294268	1.18273	0.342765	0.659587	7	6	5	0.339	0.128	0.22											FUS interacting protein (Serine-arginine rich) 1 OS=Rattus norvegicus GN=Srsf10 PE=2 SV=1
F1MA38	2	6	3	0.000442657	0.00110749	0.000902687	0.333522	0.442115	0.380384	2	6	4	0.125	0.159	0.14	1	0	0.000216326	0	0.0399202	0	1	0	0.017	0	Calnexin OS=Rattus norvegicus GN=Canx PE=2 SV=1
P35565	2	6	3	0.000443406	0.00110936	0.000904214	0.333522	0.442115	0.380384	2	6	4	0.125	0.159	0.14	1	0	0.000216692	0	0.0399202	0	1	0	0.017	0	Calnexin OS=Rattus norvegicus GN=Canx PE=1 SV=1
Q5U300	2	4	3	0.000247687	0.000619691	0.000505095	0.106624	0.227439	0.16681	2	6	4	0.044	0.089	0.067	4	2	0.000726265	0.000393505	0.129796	0.081434	6	3	0.053	0.034	Ubiquitin-like modifier-activating enzyme 1 OS=Rattus norvegicus GN=Uba1 PE=1 SV=1
P29147	6	5	3	0.00229201	0.00191147	0.00116849	0.807174	0.782379	0.455459	6	6	3	0.257	0.251	0.163	0	2	0	0.000809191	0	0.0839269	0	2	0	0.035	D-beta-hydroxybutyrate dehydrogenase, mitochondrial OS=Rattus norvegicus GN=Bdh1 PE=1 SV=2
P59215	4	5	3	0.00185066	0.00185207	0.00113218	0.485936	0.807174	0.485936	5	6	3	0.172	0.257	0.172	3	2	0.0010853	0.00156809	0.230269	0.230269	3	4	0.09	0.09	Guanine nucleotide-binding protein G(o) subunit alpha OS=Rattus norvegicus GN=Gnao1 PE=1 SV=2
G3V774	2	6	0	0.000885314	0.00221498	0	0.364583	1.22843	0	2	6	0	0.135	0.348	0	1	0	0.000432651	0	0.081434	0	1	0	0.034	0	F-box only protein 2 OS=Rattus norvegicus GN=Fbxo2 PE=4 SV=1
P82995	0	5	0	0	0.000894452	0	0	0.145513	0	0	6	0	0	0.059	0											Guanine nucleotide-binding protein G(q) subunit alpha OS=Rattus norvegicus GN=Gnaq PE=1 SV=2
Q6IG05	0	5	0	0	0.00120966	0	0	0.156112	0	0	6	0	0	0.063	0											Keratin, type II cytoskeletal 73 OS=Rattus norvegicus GN=Krt73 PE=1 SV=1
Q9Z1X8	2	6	0	0.000885314	0.00221498	0	0.364583	1.22843	0	2	6	0	0.135	0.348	0	1	0	0.000432651	0	0.081434	0	1	0	0.034	0	Neural F box protein NFB42 OS=Rattus norvegicus GN=Fbxo2 PE=2 SV=1
F1LN18	3	5	9	0.00052463	0.000546908	0.00173851	0.0914403	0.185769	0.399587	4	5	13	0.038	0.074	0.146											Myristoylated alanine-rich C-kinase substrate OS=Rattus norvegicus GN=Marcks PE=2 SV=1
Q6P136	3	5	9	0.000525156	0.000547456	0.00174025	0.0914403	0.185769	0.399587	4	5	13	0.038	0.074	0.146											Junction plakoglobin OS=Rattus norvegicus GN=Jup PE=1 SV=1
P63036	3	3	5	0.00132017	0.00137622	0.00269214	0.233105	0.282331	0.552387	4	5	8	0.091	0.108	0.191	2	0	0.000645163	0	0.233105	0	2	0	0.091	0	DnaJ homolog subfamily A member 1 OS=Rattus norvegicus GN=Dnaja1 PE=2 SV=1
F1M9A6	6	5	6	0.00183254	0.000955177	0.00140137	0.358313	0.258925	0.30017	8	5	6	0.133	0.1	0.114											Sodium/calcium exchanger 2 OS=Rattus norvegicus GN=Slc8a2 PE=2 SV=1
G3V6R0	6	5	6	0.00183897	0.000958528	0.00140629	0.358313	0.258925	0.30017	8	5	6	0.133	0.1	0.114											Myosin, heavy polypeptide 9, non-muscle OS=Rattus norvegicus GN=Myh9 PE=4 SV=1
P31596	6	5	6	0.00182934	0.00095351	0.00139893	0.358313	0.25603	0.297179	8	5	6	0.133	0.099	0.113	4	0	0.000893995	0	0.472312	0	4	0	0.168	0	Excitatory amino acid transporter 2 OS=Rattus norvegicus GN=Slc1a2 PE=1 SV=2
D4AC36	4	5	3	0.00181477	0.00151347	0.00185038	0.819701	0.819701	0.196741	5	5	5	0.26	0.26	0.078											Protein Pabpc4 OS=Rattus norvegicus GN=Pabpc4 PE=2 SV=1
D3ZAN3	3	4	2	0.000657598	0.000685522	0.000670503	0.0616956	0.0990058	0.0616956	4	5	4	0.026	0.041	0.026											Neuroligin-3 OS=Rattus norvegicus GN=Nlgn3 PE=2 SV=1
D3ZNL7	3	4	2	0.000757378	0.000789539	0.000772241	0.0715193	0.116863	0.0715193	4	5	4	0.03	0.048	0.03											Histone H2B OS=Rattus norvegicus GN=Hist1h2bo PE=3 SV=1
D3ZRF5	5	5	3	0.00243393	0.00169152	0.00165446	0.489361	0.682674	0.534617	6	5	4	0.173	0.226	0.186	3	2	0.00118946	0.000859295	0.348963	0.273503	3	2	0.13	0.105	Protein Slc25a22 OS=Rattus norvegicus GN=Slc25a22 PE=3 SV=1
D4A0W9	3	4	2	0.000555197	0.000578772	0.000566092	0.0519619	0.0839269	0.0519619	4	5	4	0.022	0.035	0.022											Myosin-11 OS=Rattus norvegicus GN=Myh11 PE=2 SV=1
G3V741	2	4	4	0.000736104	0.00153472	0.0015011	0.199499	0.199499	0.199499	2	5	4	0.079	0.079	0.079											Synapsin II, isoform CRA_a OS=Rattus norvegicus GN=Syn2 PE=4 SV=1
P16036	2	4	4	0.000736104	0.00153472	0.0015011	0.199499	0.199499	0.199499	2	5	4	0.079	0.079	0.079											ATP synthase subunit alpha, mitochondrial OS=Rattus norvegicus GN=Atp5a1 PE=1 SV=2
Q06647	8	4	3	0.00553633	0.00256508	0.00250888	0.832314	0.383566	0.698244	9	5	4	0.263	0.141	0.23	3	3	0.00180373	0.00195459	0.324342	0.506607	3	3	0.122	0.178	ATP synthase subunit O, mitochondrial OS=Rattus norvegicus GN=Atp5o PE=1 SV=1
Q6IRH6	2	4	4	0.000734042	0.00153042	0.00149689	0.196741	0.196741	0.196741	2	5	4	0.078	0.078	0.078											Tropomodulin 1 OS=Rattus norvegicus GN=Tmod1 PE=2 SV=1
P54311	2	5	3	0.00154149	0.00160694	0.0011788	0.432188	0.674943	0.452112	4	5	3	0.156	0.224	0.162	1	5	0.000376661	0.00285716	0.191242	0.364583	1	7	0.076	0.135	Guanine nucleotide-binding protein G(I)/G(S)/G(T) subunit beta-1 OS=Rattus norvegicus GN=Gnb1 PE=1 SV=4
Q5PQK2	4	5	2	0.00101179	0.00105475	0.000773731	0.358313	0.364583	0.270574	4	5	3	0.133	0.135	0.104											Endophilin-B2 OS=Rattus norvegicus GN=Sh3glb2 PE=2 SV=2
Q63570	2	4	3	0.000626921	0.00130708	0.000958835	0.330454	0.468926	0.479108	2	5	3	0.124	0.167	0.17	2	0	0.00061275	0	0.199499	0	2	0	0.079	0	26S protease regulatory subunit 6B OS=Rattus norvegicus GN=Psmc4 PE=1 SV=1
D3ZKN2	4	5	2	0.000616595	0.000642778	0.000314347	0.114295	0.180321	0.106624	4	5	2	0.047	0.072	0.044											Membrane-associated progesterone receptor component 1 OS=Rattus norvegicus GN=Pgrmc1 PE=2 SV=1
D3ZNS3	4	5	2	0.000605203	0.000630902	0.00030854	0.111732	0.174898	0.104079	4	5	2	0.046	0.07	0.043											Unconventional myosin-Ib OS=Rattus norvegicus GN=Myo1b PE=2 SV=1
D3ZQQ5	4	5	2	0.000608011	0.00063383	0.000309971	0.111732	0.177606	0.104079	4	5	2	0.046	0.071	0.043											Protein Rab1 OS=Rattus norvegicus GN=Rab1 PE=2 SV=1
D4AAP9	4	5	2	0.000606604	0.000632362	0.000309254	0.111732	0.177606	0.104079	4	5	2	0.046	0.071	0.043											Adenine phosphoribosyltransferase OS=Rattus norvegicus GN=Aprt PE=2 SV=1
G3V9A2	3	4	1	0.0034709	0.00361829	0.0017695	1.04644	1.42103	0.276439	4	5	2	0.311	0.384	0.106	10	17	0.0169622	0.0211381	4.11682	6.60326	20	23	0.709	0.881	Myosin light polypeptide 6 OS=Rattus norvegicus GN=Myl6b PE=4 SV=1
P21575	4	5	2	0.000606604	0.000632362	0.000309254	0.111732	0.177606	0.104079	4	5	2	0.046	0.071	0.043											ATP synthase-coupling factor 6, mitochondrial OS=Rattus norvegicus GN=Atp5j PE=1 SV=1
P35213	2	2	2	0.00159788	0.00222098	0.00108616	0.3122	0.3122	0.75388	3	5	2	0.118	0.118	0.244	3	0	0.00156177	0	0.524053	0	3	0	0.183	0	14-3-3 protein beta/alpha OS=Rattus norvegicus GN=Ywhab PE=1 SV=3
P61980	2	5	2	0.000565989	0.00118005	0.000577096	0.339677	0.75388	0.172195	2	5	2	0.127	0.244	0.069	1	0	0.000276598	0	0.104079	0	1	0	0.043	0	Heterogeneous nuclear ribonucleoprotein K OS=Rattus norvegicus GN=Hnrnpk PE=1 SV=1
Q5D059	2	5	2	0.000564769	0.0011775	0.000575852	0.339677	0.75388	0.172195	2	5	2	0.127	0.244	0.069	1	0	0.000276002	0	0.104079	0	1	0	0.043	0	Heterogeneous nuclear ribonucleoprotein K OS=Rattus norvegicus GN=Hnrnpk PE=2 SV=1
Q9JHY2	2	4	2	0.00122455	0.00170206	0.000832384	0.213389	0.506607	0.238797	3	5	2	0.084	0.178	0.093	4	0	0.00159582	0	0.559552	0	4	0	0.193	0	Sideroflexin-3 OS=Rattus norvegicus GN=Sfxn3 PE=2 SV=1
F8WG21	1	5	1	0.000394658	0.000822833	0.000201201	0.0495424	0.595879	0.0495424	2	5	1	0.021	0.203	0.021	3	0	0.000578606	0	0.30017	0	3	0	0.114	0	Succinate dehydrogenase [ubiquinone] flavoprotein subunit, mitochondrial OS=Rattus norvegicus GN=Sdha PE=4 SV=1
Q5M9H7	4	4	1	0.00159013	0.00132612	0.000324266	0.538155	0.538155	0.196741	5	5	1	0.187	0.187	0.078	1	1	0.000310837	0.000336835	0.183042	0.183042	1	1	0.073	0.073	DnaJ (Hsp40) homolog, subfamily A, member 2 OS=Rattus norvegicus GN=Dnaja2 PE=2 SV=1
Q920L2	1	5	1	0.000399471	0.000832868	0.000203655	0.0495424	0.606941	0.0495424	2	5	1	0.021	0.206	0.021	3	0	0.000585662	0	0.306171	0	3	0	0.116	0	Succinate dehydrogenase [ubiquinone] flavoprotein subunit, mitochondrial OS=Rattus norvegicus GN=Sdha PE=1 SV=1
D3ZJ68	0	5	0	0	0.000477588	0	0	0.193988	0	0	5	0	0	0.077	0											Serine--tRNA ligase, cytoplasmic OS=Rattus norvegicus GN=Sars PE=2 SV=1
D3ZV04	0	5	0	0	0.000483934	0	0	0.196741	0	0	5	0	0	0.078	0											Protein Rdh14 OS=Rattus norvegicus GN=Rdh14 PE=3 SV=1
F8WG66	0	5	0	0	0.000465781	0	0	0.188502	0	0	5	0	0	0.075	0											Protein LOC100363671 (Fragment) OS=Rattus norvegicus GN=LOC100363671 PE=4 SV=1
G3V6R2	0	5	0	0	0.000972173	0	0	0.261828	0	0	5	0	0	0.101	0											Myosin, heavy polypeptide 9, non-muscle OS=Rattus norvegicus GN=Myh9 PE=4 SV=1
K4DIC6	0	5	0	0	0.000447837	0	0	0.180321	0	0	5	0	0	0.072	0											Myelin basic protein transcript variant 1 OS=Rattus norvegicus GN=Mbp PE=2 SV=1
P54313	0	4	0	0	0.00160694	0	0	0.541701	0	0	5	0	0	0.188	0	1	0	0.000376661	0	0.191242	0	1	0	0.076	0	Guanine nucleotide-binding protein G(I)/G(S)/G(T) subunit beta-2 OS=Rattus norvegicus GN=Gnb2 PE=1 SV=4
Q3MHS9	1	3	0	0.000246754	0.00102893	0	0.0568175	0.158777	0	1	5	0	0.024	0.064	0	0	0	0	0	0	0	0	0	0	0	Chaperonin containing Tcp1, subunit 6A (Zeta 1) OS=Rattus norvegicus GN=Cct6a PE=2 SV=1
Q63081	2	4	0	0.000595575	0.00124173	0	0.333522	0.339677	0	2	5	0	0.125	0.127	0	2	0	0.000582113	0	0.227439	0	2	0	0.089	0	Protein disulfide-isomerase A6 OS=Rattus norvegicus GN=Pdia6 PE=1 SV=2
Q64568	0	5	0	0	0.000434309	0	0	0.174898	0	0	5	0	0	0.07	0											Cytosolic acyl coenzyme A thioester hydrolase OS=Rattus norvegicus GN=Acot7 PE=1 SV=4
Q91ZA9	0	5	0	0	0.000972173	0	0	0.261828	0	0	5	0	0	0.101	0											Tropomyosin alpha isoform OS=Rattus norvegicus GN=Tpm1 PE=2 SV=1
Q924S5	0	4	0	0	0.000575117	0	0	0.227439	0	0	5	0	0	0.089	0	1	0	0.000134805	0	0.0327615	0	1	0	0.014	0	Lon protease homolog, mitochondrial OS=Rattus norvegicus GN=Lonp1 PE=2 SV=1
D3ZBV7	6	3	9	0.0013939	0.00077498	0.0028425	0.273503	0.124605	0.336596	6	4	12	0.105	0.051	0.126	2	2	0.000908261	0.000738171	0.116863	0.116863	4	3	0.048	0.048	Keratin, type I cytoskeletal 10 OS=Rattus norvegicus GN=Krt10 PE=2 SV=1
D3ZF93	6	3	9	0.00138897	0.000772242	0.00283246	0.270574	0.124605	0.333522	6	4	12	0.104	0.051	0.125	2	2	0.000905052	0.000735563	0.116863	0.116863	4	3	0.048	0.048	Keratin, type I cytoskeletal 10 OS=Rattus norvegicus GN=Krt10 PE=2 SV=1
D3ZR06	6	3	9	0.00169431	0.000942002	0.00345511	0.339677	0.153453	0.422329	6	4	12	0.127	0.062	0.153	2	2	0.00110401	0.00089726	0.142878	0.142878	4	3	0.058	0.058	Keratin, type I cytoskeletal 10 OS=Rattus norvegicus GN=Krt10 PE=2 SV=1
D4AEM8	6	3	9	0.00139637	0.000776357	0.00284755	0.273503	0.127197	0.336596	6	4	12	0.105	0.052	0.126	2	2	0.000909874	0.000739482	0.116863	0.116863	4	3	0.048	0.048	Keratin, type I cytoskeletal 10 OS=Rattus norvegicus GN=Krt10 PE=2 SV=1
Q6IFW6	6	3	9	0.0014946	0.000830967	0.00304785	0.294196	0.135011	0.364583	6	4	12	0.112	0.055	0.135	2	2	0.000973877	0.000791499	0.124605	0.124605	4	3	0.051	0.051	Keratin, type I cytoskeletal 10 OS=Rattus norvegicus GN=Krt10 PE=2 SV=1
P62632	5	4	9	0.00169797	0.000944036	0.00317403	0.678804	0.541701	0.815516	6	4	11	0.225	0.188	0.259											Elongation factor 1-alpha 1 OS=Rattus norvegicus GN=Eef1a1 PE=1 SV=1
G3V908	3	2	4	0.00146398	0.000813946	0.00248785	0.191242	0.104079	0.191242	6	4	10	0.076	0.043	0.076	0	3	0	0.00155057	0	0.104079	0	6	0	0.043	Protein Kb15 OS=Rattus norvegicus GN=Kb15 PE=3 SV=1
Q6IFZ4	3	2	4	0.00147774	0.000821596	0.00251123	0.193988	0.104079	0.193988	6	4	10	0.077	0.043	0.077	0	3	0	0.00156514	0	0.104079	0	6	0	0.043	Type II keratin Kb15 OS=Rattus norvegicus GN=Kb15 PE=2 SV=1
A2VD12	5	4	9	0.000907385	0.000605386	0.00166534	0.383566	0.250259	0.581248	5	4	9	0.141	0.097	0.199											Abi1 protein OS=Rattus norvegicus GN=Abi1 PE=2 SV=1
F1LRC1	2	2	3	0.000972367	0.000810926	0.0019829	0.104079	0.104079	0.145513	4	4	8	0.043	0.043	0.059	0	2	0	0.000772409	0	0.104079	0	3	0	0.043	Keratin, type II cytoskeletal 73 OS=Rattus norvegicus GN=Krt73 PE=3 SV=1
P21571	8	4	5	0.0133453	0.00404712	0.00989612	3.53942	2.09742	2.09742	11	4	8	0.657	0.491	0.491	4	2	0.00592893	0.00256993	0.667247	0.633052	5	2	0.222	0.213	ATP synthase-coupling factor 6, mitochondrial OS=Rattus norvegicus GN=Atp5j PE=1 SV=1
Q6IG03	2	2	3	0.00094775	0.000790396	0.0019327	0.101539	0.101539	0.142878	4	4	8	0.042	0.042	0.058	0	2	0	0.000752855	0	0.101539	0	3	0	0.042	Keratin, type II cytoskeletal 73 OS=Rattus norvegicus GN=Krt73 PE=1 SV=1
Q71UF4	2	4	4	0.000616595	0.00102844	0.00220043	0.383566	0.636817	0.936422	2	4	7	0.141	0.214	0.287	1	0	0.000301329	0	0.227439	0	1	0	0.089	0	Histone-binding protein RBBP7 OS=Rattus norvegicus GN=Rbbp7 PE=2 SV=1
P09951	4	4	6	0.000930586	0.000620865	0.00113862	0.377209	0.336596	0.606941	5	4	6	0.139	0.126	0.206	1	0	0.000363821	0	0.0990058	0	2	0	0.041	0	Synapsin-1 OS=Rattus norvegicus GN=Syn1 PE=1 SV=3
P61206	1	3	4	0.00144781	0.00241486	0.00442865	0.663413	0.663413	1.14289	2	4	6	0.221	0.221	0.331											Ras-related protein Rab-14 OS=Rattus norvegicus GN=Rab14 PE=1 SV=3
P84079	1	3	4	0.00144781	0.00241486	0.00442865	0.663413	0.663413	1.14289	2	4	6	0.221	0.221	0.331											Importin subunit alpha-1 OS=Rattus norvegicus GN=Kpna1 PE=2 SV=1
F1LM66	0	4	5	0	0.00044968	0.000687231	0	0.109175	0.191242	0	4	5	0	0.045	0.076											Protein Ank2 (Fragment) OS=Rattus norvegicus GN=Ank2 PE=2 SV=1
P55063	4	4	5	0.000817638	0.000681886	0.0010421	0.250259	0.244515	0.303167	4	4	5	0.097	0.095	0.115	0	3	0	0.000865998	0	0.145513	0	4	0	0.059	Heat shock 70 kDa protein 1-like OS=Rattus norvegicus GN=Hspa1l PE=2 SV=2
B5DFG2	3	3	3	0.000917874	0.00076548	0.000935885	0.124605	0.124605	0.124605	4	4	4	0.051	0.051	0.051	2	2	0.000448563	0.000486081	0.124605	0.124605	2	2	0.051	0.051	Hnrnpl protein (Fragment) OS=Rattus norvegicus GN=Hnrnpl PE=2 SV=1
D4A867	2	3	4	0.00124	0.00137883	0.00168577	0.191242	0.555966	0.651962	3	4	4	0.076	0.192	0.218	2	1	0.00080798	0.00043778	0.216186	0.0839269	2	1	0.085	0.035	Protein Nipsnap1 OS=Rattus norvegicus GN=Nipsnap1 PE=2 SV=1
D4AE37	3	3	4	0.000568445	0.000474066	0.000579599	0.14025	0.172195	0.238797	4	4	4	0.057	0.069	0.093	0	0	0	0	0	0	0	0	0	0	Sodium/calcium exchanger 2 OS=Rattus norvegicus GN=Slc8a2 PE=2 SV=1
F1LPP9	3	3	3	0.000841261	0.000701587	0.00085777	0.114295	0.114295	0.114295	4	4	4	0.047	0.047	0.047	2	2	0.000411123	0.000445509	0.114295	0.114295	2	2	0.047	0.047	Protein Hnrnpl OS=Rattus norvegicus GN=Hnrnpl PE=2 SV=1
F1LQ48	3	3	3	0.00088085	0.000734603	0.000898135	0.119438	0.119438	0.119438	4	4	4	0.049	0.049	0.049	2	2	0.00043047	0.000466475	0.119438	0.119438	2	2	0.049	0.049	Protein Hnrnpl OS=Rattus norvegicus GN=Hnrnpl PE=2 SV=1
F1M9A2	3	3	4	0.000569062	0.000474581	0.000580229	0.142878	0.172195	0.238797	4	4	4	0.058	0.069	0.093	0	0	0	0	0	0	0	0	0	0	Sodium/calcium exchanger 2 OS=Rattus norvegicus GN=Slc8a2 PE=2 SV=1
F2Z3R2	3	3	3	0.000894378	0.000745885	0.000911929	0.119438	0.119438	0.119438	4	4	4	0.049	0.049	0.049	2	2	0.000437081	0.000473639	0.119438	0.119438	2	2	0.049	0.049	Protein Hnrnpl OS=Rattus norvegicus GN=Hnrnpl PE=4 SV=1
G3V728	2	3	4	0.00138408	0.00153905	0.00188166	0.216186	0.64059	0.749847	3	4	4	0.085	0.215	0.243	2	1	0.000901865	0.000488649	0.244515	0.0939563	2	1	0.095	0.039	4-nitrophenylphosphatase domain and non-neuronal SNAP25-like protein homolog 1 (C. elegans), isoform CRA_b OS=Rattus norvegicus GN=Nipsnap1 PE=4 SV=1
P07335	1	3	3	0.000343901	0.00114721	0.0014026	0.0690548	0.34586	0.34586	1	4	4	0.029	0.129	0.129	1	2	0.000336128	0.000728484	0.0690548	0.213389	1	2	0.029	0.084	Creatine kinase B-type OS=Rattus norvegicus GN=Ckb PE=1 SV=2
P09606	4	4	3	0.00140511	0.00117182	0.00143268	0.137627	0.402814	0.25603	4	4	4	0.056	0.147	0.099	6	4	0.00240336	0.00148822	0.25603	0.25603	7	4	0.099	0.099	Glutamine synthetase OS=Rattus norvegicus GN=Glul PE=1 SV=3
P48768	3	3	4	0.000569062	0.000474581	0.000580229	0.142878	0.172195	0.238797	4	4	4	0.058	0.069	0.093	0	0	0	0	0	0	0	0	0	0	Sodium/calcium exchanger 2 OS=Rattus norvegicus GN=Slc8a2 PE=2 SV=1
P70565	1	3	3	0.000175874	0.000586697	0.000717303	0.0568175	0.185769	0.124605	1	4	4	0.024	0.074	0.051	0	1	0	0.000186277	0	0.0568175	0	1	0	0.024	Plakoglobin OS=Rattus norvegicus GN=Jup PE=2 SV=1
Q5EBA4	2	3	4	0.00138897	0.00154448	0.00188831	0.216186	0.644372	0.75388	3	4	4	0.085	0.216	0.244	2	1	0.000905052	0.000490375	0.244515	0.0939563	2	1	0.095	0.039	Nipsnap1 protein (Fragment) OS=Rattus norvegicus GN=Nipsnap1 PE=2 SV=1
Q6P0K8	1	3	3	0.000175874	0.000586697	0.000717303	0.0568175	0.185769	0.124605	1	4	4	0.024	0.074	0.051	0	1	0	0.000186277	0	0.0568175	0	1	0	0.024	Junction plakoglobin OS=Rattus norvegicus GN=Jup PE=1 SV=1
D4AC23	0	3	3	0	0.000803472	0.000736752	0	0.327394	0.339677	0	4	3	0	0.123	0.127											Protein Pabpc4 OS=Rattus norvegicus GN=Pabpc4 PE=2 SV=1
Q6PDU7	3	3	2	0.0038163	0.00424358	0.00389119	1.39332	1.92415	0.914256	3	4	3	0.379	0.466	0.282											Serine/arginine-rich splicing factor 2 OS=Rattus norvegicus GN=Srsf2 PE=1 SV=3
D3Z8X1	2	3	2	0.00108286	0.00180615	0.00110411	0.409289	0.409289	0.409289	2	4	2	0.149	0.149	0.149											Histone H2B OS=Rattus norvegicus GN=Hist1h2bf PE=3 SV=1
O08651	2	3	2	0.000737485	0.000820054	0.000501304	0.247383	0.210598	0.247383	3	4	2	0.096	0.083	0.096	1	2	0.000240272	0.000781104	0.0864257	0.158777	1	3	0.036	0.064	D-3-phosphoglycerate dehydrogenase OS=Rattus norvegicus GN=Phgdh PE=1 SV=3
P60203	0	3	2	0	0.00157794	0.000964604	0	0.361445	0.241652	0	4	2	0	0.134	0.094	0	1	0	0.00200399	0	0.114295	0	4	0	0.047	Myelin proteolipid protein OS=Rattus norvegicus GN=Plp1 PE=1 SV=2
P63012	4	3	2	0.0023823	0.00198677	0.00121452	0.285287	0.285287	0.285287	4	4	2	0.109	0.109	0.109											Growth factor receptor-bound protein 2 OS=Rattus norvegicus GN=Grb2 PE=1 SV=1
Q63436	0	3	2	0	0.00254121	0.00155346	0	0.64059	0.415794	0	4	2	0	0.215	0.151	0	1	0	0.00322735	0	0.191242	0	4	0	0.076	Rat lipophilin (Fragment) OS=Rattus norvegicus GN=Plp1 PE=2 SV=1
D3ZC55	3	4	1	0.00058234	0.000647539	0.000197922	0.321296	0.230269	0.0447202	3	4	1	0.121	0.09	0.019											Unconventional myosin-Ib OS=Rattus norvegicus GN=Myo1b PE=2 SV=1
D3ZH35	2	4	1	0.000897441	0.00149688	0.000457526	0.267652	0.438799	0.267652	2	4	1	0.103	0.158	0.103											Glyceraldehyde-3-phosphate dehydrogenase OS=Rattus norvegicus GN=RGD1560797 PE=3 SV=1
D3ZQE0	2	4	1	0.000903631	0.0015072	0.000460681	0.267652	0.442115	0.267652	2	4	1	0.103	0.159	0.103											Dihydropyrimidinase-related protein 1 OS=Rattus norvegicus GN=Crmp1 PE=2 SV=1
D4A133	2	3	1	0.000424721	0.00070841	0.000216528	0.233105	0.324342	0.156112	2	4	1	0.091	0.122	0.063	1	4	0.00020756	0.00157445	0.0690548	0.205036	1	7	0.029	0.081	Protein Atp6v1a OS=Rattus norvegicus GN=Atp6v1a PE=3 SV=1
P13638	2	4	1	0.000903631	0.0015072	0.000460681	0.267652	0.442115	0.267652	2	4	1	0.103	0.159	0.103											Neural cell adhesion molecule 1 OS=Rattus norvegicus GN=Ncam1 PE=1 SV=1
Q3KR98	0	3	1	0	0.000807928	0.000246946	0	0.370882	0.0939563	0	4	1	0	0.137	0.039											Actin-binding LIM protein 1 OS=Rattus norvegicus GN=Ablim1 PE=2 SV=1
Q56R15	0	3	1	0	0.000820054	0.000250652	0	0.377209	0.0939563	0	4	1	0	0.139	0.039											Ighg protein OS=Rattus norvegicus GN=Ighg PE=1 SV=1
Q5M9H4	2	4	1	0.000903631	0.0015072	0.000460681	0.267652	0.442115	0.267652	2	4	1	0.103	0.159	0.103											IgG-2a protein OS=Rattus norvegicus GN=IgG-2a PE=1 SV=1
Q6P3V8	3	4	1	0.000968176	0.00107657	0.000329058	0.233105	0.61808	0.127197	3	4	1	0.091	0.209	0.052	5	0	0.00220801	0	0.496236	0	7	0	0.175	0	Eukaryotic translation initiation factor 4A1 OS=Rattus norvegicus GN=Eif4a1 PE=2 SV=1
Q9ES40	0	2	1	0	0.00232494	0.000710626	0	0.393157	0.374042	0	4	1	0	0.144	0.138											Chondroitin sulfate proteoglycan 5 OS=Rattus norvegicus GN=Cspg5 PE=1 SV=1
D3ZAD2	0	3	0	0	0.000502979	0	0	0.111732	0	0	4	0	0	0.046	0	0	1	0	0.000159696	0	0.0209395	0	1	0	0.009	Clathrin coat assembly protein AP180 OS=Rattus norvegicus GN=Snap91 PE=2 SV=1
D3ZAE5	0	3	0	0	0.00035827	0	0	0.0739894	0	0	4	0	0	0.031	0											Clathrin coat assembly protein AP180 OS=Rattus norvegicus GN=Snap91 PE=2 SV=1
D3ZAX3	0	3	0	0	0.000369163	0	0	0.0764652	0	0	4	0	0	0.032	0											Protein RGD1561919 OS=Rattus norvegicus GN=RGD1561919 PE=3 SV=1
D3ZHP2	0	3	0	0	0.00157226	0	0	0.713957	0	0	4	0	0	0.234	0											Glyceraldehyde-3-phosphate dehydrogenase OS=Rattus norvegicus GN=RGD1560797 PE=3 SV=1
D3ZJG9	0	3	0	0	0.000522834	0	0	0.116863	0	0	4	0	0	0.048	0	0	1	0	0.000166	0	0.023293	0	1	0	0.01	Clathrin coat assembly protein AP180 OS=Rattus norvegicus GN=Snap91 PE=2 SV=1
D3ZJH0	0	3	0	0	0.000751012	0	0	0.172195	0	0	4	0	0	0.069	0	0	1	0	0.000238447	0	0.0327615	0	1	0	0.014	Clathrin coat assembly protein AP180 OS=Rattus norvegicus GN=Snap91 PE=2 SV=1
D3ZWG0	0	3	0	0	0.00049001	0	0	0.109175	0	0	4	0	0	0.045	0	0	1	0	0.000155579	0	0.0209395	0	1	0	0.009	Clathrin coat assembly protein AP180 OS=Rattus norvegicus GN=Snap91 PE=2 SV=1
D4A9D2	0	3	0	0	0.000484577	0	0	0.106624	0	0	4	0	0	0.044	0	0	1	0	0.000153854	0	0.0209395	0	1	0	0.009	Clathrin coat assembly protein AP180 OS=Rattus norvegicus GN=Snap91 PE=2 SV=1
F1LRK0	0	3	0	0	0.000476651	0	0	0.106624	0	0	4	0	0	0.044	0	0	1	0	0.000151337	0	0.0209395	0	1	0	0.009	Clathrin coat assembly protein AP180 OS=Rattus norvegicus GN=Snap91 PE=2 SV=1
F1LRW6	2	3	0	0.000223786	0.000373261	0	0.0789467	0.0764652	0	2	4	0	0.033	0.032	0	0	0	0	0	0	0	0	0	0	0	Plasma membrane calcium-transporting ATPase 1 OS=Rattus norvegicus GN=Atp2b1 PE=2 SV=1
P11505	2	3	0	0.000208309	0.000347447	0	0.0739894	0.0715193	0	2	4	0	0.031	0.03	0	0	0	0	0	0	0	0	0	0	0	Plasma membrane calcium-transporting ATPase 1 OS=Rattus norvegicus GN=Atp2b1 PE=2 SV=2
P62716	0	3	0	0	0.00141453	0	0	0.62181	0	0	4	0	0	0.21	0											40S ribosomal protein S4, X isoform OS=Rattus norvegicus GN=Rps4x PE=2 SV=2
P63331	0	3	0	0	0.00141453	0	0	0.62181	0	0	4	0	0	0.21	0											Serine/threonine-protein phosphatase 2B catalytic subunit alpha isoform OS=Rattus norvegicus GN=Ppp3ca PE=1 SV=1
P83953	1	2	0	0.000243544	0.000812433	0	0.1508	0.282331	0	1	4	0	0.061	0.108	0	1	0	0.000238039	0	0.111732	0	1	0	0.046	0	Importin subunit alpha-1 OS=Rattus norvegicus GN=Kpna1 PE=2 SV=1
Q05140	0	3	0	0	0.000477693	0	0	0.106624	0	0	4	0	0	0.044	0	0	1	0	0.000151668	0	0.0209395	0	1	0	0.009	Clathrin coat assembly protein AP180 OS=Rattus norvegicus GN=Snap91 PE=1 SV=1
Q56R20	1	2	0	0.000243544	0.000812433	0	0.1508	0.282331	0	1	4	0	0.061	0.108	0	1	0	0.000238039	0	0.111732	0	1	0	0.046	0	Importin subunit alpha OS=Rattus norvegicus GN=Kpna1 PE=2 SV=1
Q5XIG8	1	3	0	0.000374361	0.00124883	0	0.111732	0.425608	0	1	4	0	0.046	0.154	0	1	0	0.000731799	0	0.124605	0	2	0	0.051	0	Serine-threonine kinase receptor-associated protein OS=Rattus norvegicus GN=Strap PE=1 SV=1
P21707	6	3	9	0.00186736	0.000778662	0.00285601	0.887991	0.273503	0.990673	6	3	9	0.276	0.105	0.299	1	3	0.000304192	0.000988904	0.177606	0.51705	1	3	0.071	0.181	Synaptotagmin-1 OS=Rattus norvegicus GN=Syt1 PE=1 SV=3
Q6IMF3	5	3	7	0.00167714	0.000524507	0.00192381	0.16681	0.0914403	0.230269	8	3	9	0.067	0.038	0.09	1	7	0.000204904	0.00310859	0.0519619	0.270574	1	14	0.022	0.104	Keratin, type II cytoskeletal 1 OS=Rattus norvegicus GN=Krt1 PE=2 SV=1
Q569B4	0	3	5	0	0.000700463	0.00228372	0	0.285287	0.527566	0	3	8	0	0.109	0.184	0	3	0	0.000889591	0	0.183042	0	3	0	0.073	Ighg protein OS=Rattus norvegicus GN=Ighg PE=1 SV=1
Q5I0J0	8	3	5	0.0036631	0.000704982	0.00229845	0.840772	0.288249	0.506607	13	3	8	0.265	0.11	0.178	0	3	0	0.00089533	0	0.183042	0	3	0	0.073	Immunoglobulin heavy chain (Gamma polypeptide) OS=Rattus norvegicus GN=Ighg PE=2 SV=1
B0BNM6	3	3	4	0.00339447	0.00169853	0.00276886	0.196741	0.482518	0.774189	5	3	4	0.078	0.171	0.249	1	2	0.000663548	0.00215714	0.238797	0.238797	1	3	0.093	0.093	LOC683402 protein OS=Rattus norvegicus GN=LOC683402 PE=2 SV=1
D3ZPL1	2	2	3	0.000475595	0.000594949	0.000969856	0.109175	0.109175	0.109175	2	3	4	0.045	0.045	0.045											Protein Igsf8 OS=Rattus norvegicus GN=Igsf8 PE=2 SV=1
Q3B8Q2	3	3	3	0.000956397	0.000797607	0.00130022	0.438799	0.361445	0.367729	3	3	4	0.158	0.134	0.136	3	3	0.00124637	0.00101296	0.142878	0.250259	4	3	0.058	0.097	Eukaryotic initiation factor 4A-III OS=Rattus norvegicus GN=Eif4a3 PE=1 SV=1
F1LNF7	2	3	3	0.000715992	0.000895674	0.00109506	0.285287	0.253141	0.285287	2	3	3	0.109	0.098	0.109											Protein Myh14 OS=Rattus norvegicus GN=Myh14 PE=2 SV=1
F1M510	5	2	3	0.0046381	0.00145052	0.00177342	0.629296	0.330454	0.629296	8	3	3	0.212	0.124	0.212	0	1	0	0.000614054	0	0.153453	0	1	0	0.062	Cofilin-1 (Fragment) OS=Rattus norvegicus GN=Cfl1 PE=2 SV=1
G3V846	3	3	2	0.000723903	0.000603714	0.000738108	0.145513	0.145513	0.158777	3	3	3	0.059	0.059	0.064	3	1	0.000943387	0.000255573	0.145513	0.0739894	4	1	0.059	0.031	Excitatory amino acid transporter 1 OS=Rattus norvegicus GN=Slc1a3 PE=4 SV=1
P24942	3	3	2	0.000723903	0.000603714	0.000738108	0.145513	0.145513	0.158777	3	3	3	0.059	0.059	0.064	3	1	0.000943387	0.000255573	0.145513	0.0739894	4	1	0.059	0.031	Excitatory amino acid transporter 1 OS=Rattus norvegicus GN=Slc1a3 PE=1 SV=2
P45592	5	2	3	0.00631453	0.0019748	0.00241442	0.94536	0.475707	0.94536	8	3	3	0.289	0.169	0.289	0	1	0	0.000836001	0	0.213389	0	1	0	0.084	Cofilin-1 OS=Rattus norvegicus GN=Cfl1 PE=1 SV=3
Q99NA5	2	3	3	0.000715992	0.000895674	0.00109506	0.285287	0.253141	0.285287	2	3	3	0.109	0.098	0.109											LIM and SH3 domain protein 1 OS=Rattus norvegicus GN=Lasp1 PE=1 SV=1
D3ZB32	2	2	2	0.000280871	0.000351358	0.000286383	0.0764652	0.0375284	0.0864257	2	3	2	0.032	0.016	0.036	1	2	0.000137261	0.000446226	0.0375284	0.0665962	1	3	0.016	0.028	Protein Epb41l3 OS=Rattus norvegicus GN=Epb41l3 PE=2 SV=1
D3ZDI1	2	2	2	0.000287654	0.000359843	0.000293299	0.0789467	0.0375284	0.0889301	2	3	2	0.033	0.016	0.037	1	2	0.000140576	0.000457002	0.0375284	0.0690548	1	3	0.016	0.029	Protein Epb41l3 OS=Rattus norvegicus GN=Epb41l3 PE=2 SV=1
D3ZU77	2	2	2	0.000242866	0.000303815	0.000247632	0.0665962	0.0327615	0.0764652	2	3	2	0.028	0.014	0.032	1	2	0.000118688	0.000385847	0.0327615	0.0568175	1	3	0.014	0.024	Protein Epb41l3 OS=Rattus norvegicus GN=Epb41l3 PE=2 SV=1
G3V874	2	2	2	0.000272121	0.000340412	0.000277461	0.0739894	0.0375284	0.0839269	2	3	2	0.031	0.016	0.035	1	2	0.000132985	0.000432325	0.0375284	0.0641431	1	3	0.016	0.027	Erythrocyte protein band 4.1-like 3, isoform CRA_b OS=Rattus norvegicus GN=Epb41l3 PE=4 SV=1
G3V9B3	1	3	2	0.000225131	0.000563259	0.000459098	0.081434	0.213389	0.185769	1	3	2	0.034	0.084	0.074											Myosin light polypeptide 6 OS=Rattus norvegicus GN=Myl6b PE=4 SV=1
P07722	1	3	2	0.000209307	0.000523669	0.000426829	0.0764652	0.196741	0.172195	1	3	2	0.032	0.078	0.069											Sodium/potassium-transporting ATPase subunit beta-1 OS=Rattus norvegicus GN=Atp1b1 PE=1 SV=1
Q5U2S7	3	2	2	0.000741659	0.000618522	0.000504142	0.216186	0.164126	0.164126	3	3	2	0.085	0.066	0.066											ATP-dependent RNA helicase DDX39A OS=Rattus norvegicus GN=Ddx39a PE=2 SV=1
Q68FR6	2	3	2	0.000899495	0.000750153	0.000611431	0.216186	0.348963	0.336596	3	3	2	0.085	0.13	0.126	2	0	0.000586109	0	0.0543869	0	2	0	0.023	0	Elongation factor 1-gamma OS=Rattus norvegicus GN=Eef1g PE=1 SV=3
Q794F9	3	3	2	0.000745881	0.000622043	0.000507012	0.327394	0.399587	0.174898	3	3	2	0.123	0.146	0.07	1	0	0.000243007	0	0.14025	0	1	0	0.057	0	4F2 cell-surface antigen heavy chain OS=Rattus norvegicus GN=Slc3a2 PE=1 SV=1
Q9JMB2	2	2	2	0.000272121	0.000340412	0.000277461	0.0739894	0.0375284	0.0839269	2	3	2	0.031	0.016	0.035	1	2	0.000132985	0.000432325	0.0375284	0.0641431	1	3	0.016	0.027	Type II brain 4.1 minor isoform OS=Rattus norvegicus GN=Epb4.1l3 PE=2 SV=1
Q9JMB3	2	2	2	0.000237152	0.000296667	0.000241806	0.0641431	0.0327615	0.0739894	2	3	2	0.027	0.014	0.031	1	2	0.000115896	0.000376768	0.0327615	0.0568175	1	3	0.014	0.024	Erythrocyte protein band 4.1-like 3, isoform CRA_d OS=Rattus norvegicus GN=Epb41l3 PE=2 SV=1
Q9WU82	2	3	2	0.000335535	0.00041974	0.000342119	0.0990058	0.216186	0.156112	2	3	2	0.041	0.085	0.063	0	0	0	0	0	0	0	0	0	0	Catenin beta-1 OS=Rattus norvegicus GN=Ctnnb1 PE=1 SV=1
D3ZV11	1	2	1	0.000442657	0.00110749	0.000451343	0.177606	0.3122	0.114295	1	3	1	0.071	0.118	0.047	1	0	0.000432651	0	0.177606	0	1	0	0.071	0	Tyrosine-protein phosphatase non-receptor type substrate 1 OS=Rattus norvegicus GN=Sirpa PE=2 SV=1
D3ZVQ0	1	3	1	0.000152711	0.000382071	0.000155708	0.106624	0.241652	0.0715193	1	3	1	0.044	0.094	0.03	1	1	0.000298519	0.000161744	0.106624	0.106624	2	1	0.044	0.044	Ubiquitin carboxyl-terminal hydrolase OS=Rattus norvegicus GN=Usp5 PE=3 SV=1
D4A5X7	0	3	1	0	0.000915689	0.000373178	0	0.309182	0.129796	0	3	1	0	0.117	0.053	1	0	0.000357723	0	0.122018	0	1	0	0.05	0	Ganglioside-induced differentiation-associated-protein 1 (Predicted) OS=Rattus norvegicus GN=Gdap1 PE=4 SV=1
D4A8U5	1	3	1	0.00026337	0.000329464	0.000134269	0.0665962	0.142878	0.0665962	2	3	1	0.028	0.058	0.028	3	1	0.000386125	0.000278947	0.180321	0.0665962	3	2	0.072	0.028	Dynamin-like 120 kDa protein, mitochondrial OS=Rattus norvegicus GN=Opa1 PE=2 SV=1
D4ADU4	1	3	1	0.000267948	0.000335191	0.000136603	0.0690548	0.145513	0.0690548	2	3	1	0.029	0.059	0.029	3	1	0.000392837	0.000283796	0.185769	0.0690548	3	2	0.074	0.029	Dynamin-like 120 kDa protein, mitochondrial OS=Rattus norvegicus GN=Opa1 PE=2 SV=1
F1LRE6	2	3	1	0.00122837	0.00102443	0.000417493	0.114295	0.294196	0.164126	3	3	1	0.047	0.112	0.066											Keratin, type II cytoskeletal 73 OS=Rattus norvegicus GN=Krt73 PE=3 SV=1
F1M8K4	1	3	1	0.000278483	0.000348371	0.000141974	0.0715193	0.153453	0.0715193	2	3	1	0.03	0.062	0.03	3	1	0.000408283	0.000294955	0.193988	0.0715193	3	2	0.077	0.03	Dynamin-like 120 kDa protein, mitochondrial OS=Rattus norvegicus GN=Opa1 PE=2 SV=1
F2Z3T9	4	3	1	0.00110338	0.00069014	0.000281258	0.686553	0.465548	0.135011	4	3	1	0.227	0.166	0.055	0	1	0	0.00029216	0	0.129796	0	1	0	0.053	Protein LOC690372 OS=Rattus norvegicus GN=LOC690372 PE=4 SV=1
G3V6H2	0	2	1	0	0.000140393	5.72153e-05	0	0.0495424	0.0280163	0	3	1	0	0.021	0.012											ATP synthase subunit beta OS=Rattus norvegicus GN=Atp5b PE=3 SV=1
P97710	1	2	1	0.000257419	0.000644041	0.000262471	0.0990058	0.172195	0.0665962	1	3	1	0.041	0.069	0.028	1	0	0.000251601	0	0.0990058	0	1	0	0.041	0	Tyrosine-protein phosphatase non-receptor type substrate 1 OS=Rattus norvegicus GN=Sirpa PE=1 SV=1
Q2TA68	1	3	1	0.000272972	0.000341476	0.000139164	0.0690548	0.148154	0.0690548	2	3	1	0.029	0.06	0.029	3	1	0.000400203	0.000289117	0.188502	0.0690548	3	2	0.075	0.029	Dynamin-like 120 kDa protein, mitochondrial OS=Rattus norvegicus GN=Opa1 PE=1 SV=1
Q499T3	1	2	1	0.000255412	0.000639019	0.000260424	0.0990058	0.169499	0.0641431	1	3	1	0.041	0.068	0.027	1	0	0.000249639	0	0.0990058	0	1	0	0.041	0	Sirpa protein OS=Rattus norvegicus GN=Sirpa PE=2 SV=1
Q5EAP4	2	3	1	0.00110727	0.000923427	0.000376331	0.101539	0.261828	0.145513	3	3	1	0.042	0.101	0.059											Heterogeneous nuclear ribonucleoprotein K OS=Rattus norvegicus GN=Hnrnpk PE=2 SV=1
Q6IFU7	0	3	1	0	0.000725258	0.00029557	0	0.238797	0.0641431	0	3	1	0	0.093	0.027	0	6	0	0.00184216	0	0.276439	0	6	0	0.106	Keratin, type I cytoskeletal 42 OS=Rattus norvegicus GN=Krt42 PE=2 SV=1
Q6P502	4	3	1	0.00120208	0.000601498	0.000245133	0.633052	0.244515	0.124605	5	3	1	0.213	0.095	0.051	0	2	0	0.00050927	0	0.0889301	0	2	0	0.037	T-complex protein 1 subunit gamma OS=Rattus norvegicus GN=Cct3 PE=1 SV=1
B5DFB2	1	2	0	0.000308298	0.000771333	0	0.169499	0.169499	0	1	3	0	0.068	0.068	0	0	0	0	0	0	0	0	0	0	0	Protein Rbbp4 OS=Rattus norvegicus GN=Rbbp4 PE=2 SV=1
D3Z9I6	2	3	0	0.000706342	0.000883603	0	0.196741	0.415794	0	2	3	0	0.078	0.151	0											Eukaryotic translation initiation factor 3, subunit 12 (Predicted), isoform CRA_a OS=Rattus norvegicus GN=Eif3k PE=4 SV=1
D3ZES7	0	1	0	0	0.000173173	0	0	0.0351422	0	0	3	0	0	0.015	0											Protein Gprin1 OS=Rattus norvegicus GN=Gprin1 PE=4 SV=1
D3ZG37	0	2	0	0	0.000381626	0	0	0.205036	0	0	3	0	0	0.081	0											Uncharacterized protein OS=Rattus norvegicus PE=4 SV=1
D3ZRY0	2	3	0	0.000740262	0.000926036	0	0.207814	0.438799	0	2	3	0	0.082	0.158	0											Uncharacterized protein OS=Rattus norvegicus PE=4 SV=1
D3ZU74	2	3	0	0.000642287	0.000535648	0	0.210598	0.352073	0	3	3	0	0.083	0.131	0	0	1	0	0.000226758	0	0.124605	0	1	0	0.051	Cytoplasmic dynein 1 intermediate chain 2 OS=Rattus norvegicus GN=Dync1i2 PE=4 SV=1
D3ZZP8	1	3	0	5.22018e-05	0.000130604	0	0.0162487	0.0303861	0	1	3	0	0.007	0.013	0											Uncharacterized protein OS=Rattus norvegicus PE=3 SV=1
D4ABV5	3	3	0	0.00351749	0.00220011	0	1.26986	1.26986	0	4	3	0	0.356	0.356	0	4	2	0.00343798	0.00279415	0.798871	0.770109	4	3	0.255	0.248	Calmodulin OS=Rattus norvegicus GN=Calm2 PE=4 SV=1
F1LTN3	2	1	0	0.00519946	0.00260172	0	0.761976	0.315225	0	5	3	0	0.246	0.119	0	0	1	0	0.0022028	0	0.315225	0	2	0	0.119	Protein LOC362382 (Fragment) OS=Rattus norvegicus GN=LOC362382 PE=4 SV=1
F1M0B2	0	3	0	0	0.000612741	0	0	0.177606	0	0	3	0	0	0.071	0											Neuroligin-1 (Fragment) OS=Rattus norvegicus GN=Nlgn1 PE=2 SV=1
F2Z3S6	2	3	0	0.000764003	0.000955734	0	0.216186	0.455459	0	2	3	0	0.085	0.163	0											60S ribosomal protein L11 (Fragment) OS=Rattus norvegicus GN=Rpl11 PE=3 SV=1
F8WFI9	0	3	0	0	0.000342904	0	0	0.116863	0	0	3	0	0	0.048	0											F-actin-capping protein subunit alpha-1 OS=Rattus norvegicus GN=Capza1 PE=4 SV=1
F8WG56	0	3	0	0	0.000829916	0	0	0.34586	0	0	3	0	0	0.129	0	0	3	0	0.001054	0	0.21899	0	3	0	0.086	Protein LOC100363671 (Fragment) OS=Rattus norvegicus GN=LOC100363671 PE=4 SV=1
G3V9V3	2	3	0	0.000616112	0.000513819	0	0.202264	0.333522	0	3	3	0	0.08	0.125	0	0	1	0	0.000217518	0	0.119438	0	1	0	0.049	Cytoplasmic dynein 1 intermediate chain 2 OS=Rattus norvegicus GN=Dync1i2 PE=4 SV=1
P20759	0	3	0	0	0.00100557	0	0	0.432188	0	0	3	0	0	0.156	0	0	3	0	0.00127708	0	0.270574	0	3	0	0.104	Ig gamma-1 chain C region OS=Rattus norvegicus PE=1 SV=1
Q4FZT9	2	3	0	0.000432907	0.000361032	0	0.0568175	0.1508	0	3	3	0	0.024	0.061	0	2	1	0.000282081	0.000305674	0.0568175	0.0568175	2	2	0.024	0.024	26S proteasome non-ATPase regulatory subunit 2 OS=Rattus norvegicus GN=Psmd2 PE=2 SV=1
Q4G061	0	3	0	0	0.000411313	0	0	0.142878	0	0	3	0	0	0.058	0											Keratin, type II cytoskeletal 6A OS=Rattus norvegicus GN=Krt6a PE=1 SV=1
Q4VBH1	0	3	0	0	0.000701963	0	0	0.285287	0	0	3	0	0	0.109	0	3	3	0.0019196	0.000891496	0.235947	0.183042	7	3	0.092	0.073	Ighg protein OS=Rattus norvegicus GN=Ighg PE=2 SV=1
Q62871	2	3	0	0.000616112	0.000513819	0	0.202264	0.333522	0	3	3	0	0.08	0.125	0	0	1	0	0.000217518	0	0.119438	0	1	0	0.049	Cytoplasmic dynein 1 intermediate chain 2 OS=Rattus norvegicus GN=Dync1i2 PE=1 SV=1
Q63009	2	3	0	0.00074236	0.000928659	0	0.207814	0.442115	0	2	3	0	0.082	0.159	0											Dihydropyrimidinase-related protein 3 OS=Rattus norvegicus GN=Dpysl3 PE=1 SV=2
Q6AZ35	2	3	0	0.000621961	0.000518697	0	0.205036	0.339677	0	3	3	0	0.081	0.127	0	0	1	0	0.000219583	0	0.119438	0	1	0	0.049	Cytoplasmic dynein 1 intermediate chain 2 OS=Rattus norvegicus GN=Dync1i2 PE=2 SV=1
Q6P9V1	1	2	0	0.000555197	0.00138905	0	0.216186	0.520548	0	1	3	0	0.085	0.182	0											Inosine-5&#039;-monophosphate dehydrogenase OS=Rattus norvegicus GN=Impdh2 PE=2 SV=1
I7FKL4	9	2	9	0.00671931	0.00112074	0.00685116	1.25944	0.492794	1.42661	10	2	10	0.354	0.174	0.385	22	14	0.020359	0.0120984	2.74973	2.33426	31	17	0.574	0.523	Myelin basic protein transcript variant 1 OS=Rattus norvegicus GN=Mbp PE=2 SV=1
P02688	9	2	9	0.00671931	0.00112074	0.00685116	1.25944	0.492794	1.42661	10	2	10	0.354	0.174	0.385	22	14	0.020359	0.0120984	2.74973	2.33426	31	17	0.574	0.523	Myelin basic protein S OS=Rattus norvegicus GN=Mbp PE=1 SV=3
B1H216	1	2	4	0.00184544	0.00153905	0.00470414	0.475707	0.853532	0.853532	2	2	5	0.169	0.268	0.268	4	3	0.00450932	0.00293189	0.823896	0.499685	5	3	0.261	0.176	Hemoglobin alpha, adult chain 2 OS=Rattus norvegicus GN=Hba-a2 PE=2 SV=1
P01946	1	2	4	0.00184544	0.00153905	0.00470414	0.475707	0.853532	0.853532	2	2	5	0.169	0.268	0.268	4	3	0.00450932	0.00293189	0.823896	0.499685	5	3	0.261	0.176	Hemoglobin subunit alpha-1/2 OS=Rattus norvegicus GN=Hba1 PE=1 SV=3
Q71DI1	2	2	4	0.0023823	0.00198677	0.00607262	0.798871	0.798871	0.798871	2	2	5	0.255	0.255	0.255	0	3	0	0.00378481	0	1.12324	0	3	0	0.327	Dermcidin OS=Rattus norvegicus GN=Dcd PE=4 SV=1
D4A441	2	2	2	0.000761782	0.000635304	0.00155346	0.142878	0.142878	0.142878	2	2	4	0.058	0.058	0.058											Protein Icam5 OS=Rattus norvegicus GN=Icam5 PE=4 SV=1
Q8CFD0	2	2	2	0.000766237	0.000639019	0.00156255	0.142878	0.142878	0.142878	2	2	4	0.058	0.058	0.058											Neuronal membrane glycoprotein M6-a OS=Rattus norvegicus GN=Gpm6a PE=1 SV=1
B1WBP7	0	2	3	0	0.00177678	0.00325848	0	2.99945	2.99945	0	2	3	0	0.602	0.602											Hemoglobin alpha, adult chain 2 OS=Rattus norvegicus GN=Hba-a2 PE=2 SV=1
D3ZPC7	2	2	3	0.000208807	0.000174139	0.000319357	0.101539	0.101539	0.1324	2	2	3	0.042	0.042	0.054											Protein Igsf8 OS=Rattus norvegicus GN=Igsf8 PE=2 SV=1
F1LQ76	2	2	3	0.000208144	0.000173586	0.000318342	0.101539	0.101539	0.1324	2	2	3	0.042	0.042	0.054											Protein Hnrnpl OS=Rattus norvegicus GN=Hnrnpl PE=2 SV=1
G3V7Y3	5	2	3	0.0038996	0.00130086	0.00238567	4.86138	1.75423	1.75423	5	2	3	0.768	0.44	0.44	4	4	0.00609832	0.00743444	1.24388	1.24388	8	9	0.351	0.351	ATP synthase subunit delta, mitochondrial OS=Rattus norvegicus GN=Atp5d PE=3 SV=1
P47942	4	2	1	0.000916269	0.000382071	0.000700687	0.425608	0.207814	0.0839269	4	2	3	0.154	0.082	0.035	0	2	0	0.000485231	0	0.273503	0	2	0	0.105	Dihydropyrimidinase-related protein 2 OS=Rattus norvegicus GN=Dpysl2 PE=1 SV=1
Q05695	2	2	3	0.000208144	0.000173586	0.000318342	0.101539	0.101539	0.1324	2	2	3	0.042	0.042	0.054											Brain acid soluble protein 1 OS=Rattus norvegicus GN=Basp1 PE=1 SV=2
Q5XIN6	0	2	2	0	0.00029573	0.000542345	0	0.158777	0.196741	0	2	3	0	0.064	0.078											T-complex protein 1 subunit beta OS=Rattus norvegicus GN=Cct2 PE=1 SV=3
B1WBT4	3	2	2	0.000577209	0.000320917	0.000392357	0.213389	0.14025	0.14025	3	2	2	0.084	0.057	0.057											Hemoglobin alpha, adult chain 2 OS=Rattus norvegicus GN=Hba-a2 PE=2 SV=1
B2RYJ7	0	2	2	0	0.000581235	0.000710626	0	0.324342	0.324342	0	2	2	0	0.122	0.122											Papss1 protein OS=Rattus norvegicus GN=Papss1 PE=2 SV=1
D3ZM53	2	2	2	0.00112469	0.000937959	0.00114676	0.330454	0.330454	0.330454	2	2	2	0.124	0.124	0.124	4	2	0.00274817	0.00178682	0.559552	0.559552	5	3	0.193	0.193	14-3-3 protein theta OS=Rattus norvegicus GN=Ywhaq PE=2 SV=1
D4A0Q0	0	2	1	0	0.00172082	0.0021039	0	0.2218	0.2218	0	2	2	0	0.087	0.087											Myosin-11 OS=Rattus norvegicus GN=Myh11 PE=2 SV=1
D4A5S5	0	2	1	0	0.00172082	0.0021039	0	0.2218	0.2218	0	2	2	0	0.087	0.087											Protein Myo6 OS=Rattus norvegicus GN=Myo6 PE=2 SV=1
F1LNI9	2	2	2	0.00325532	0.00135742	0.0016596	0.25603	0.25603	0.25603	4	2	2	0.099	0.099	0.099	2	1	0.00397717	0.000861964	0.25603	0.25603	5	1	0.099	0.099	Vesicle-associated membrane protein 2 (Fragment) OS=Rattus norvegicus GN=Vamp2 PE=2 SV=1
F1LRP6	2	2	2	0.00391124	0.00163093	0.00199399	0.315225	0.315225	0.315225	4	2	2	0.119	0.119	0.119	2	1	0.00477854	0.00103564	0.315225	0.315225	5	1	0.119	0.119	Vesicle-associated membrane protein 2 (Fragment) OS=Rattus norvegicus GN=Vamp2 PE=2 SV=1
F1LX07	2	2	2	0.00108286	0.000903076	0.00110411	0.174898	0.174898	0.174898	2	2	2	0.07	0.07	0.07											Uncharacterized protein (Fragment) OS=Rattus norvegicus PE=2 SV=1
F1M164	1	1	1	4.36173e-05	7.27511e-05	8.89465e-05	0.0185914	0.0185914	0.0185914	1	2	2	0.008	0.008	0.008	2	2	8.52629e-05	0.000138591	0.0351422	0.0256519	2	3	0.015	0.011	Uncharacterized protein (Fragment) OS=Rattus norvegicus PE=4 SV=1
F1M3W5	1	1	1	4.33002e-05	7.22222e-05	8.82998e-05	0.0185914	0.0185914	0.0185914	1	2	2	0.008	0.008	0.008	2	2	8.4643e-05	0.000137584	0.0351422	0.0256519	2	3	0.015	0.011	Uncharacterized protein (Fragment) OS=Rattus norvegicus PE=4 SV=1
F1M9L5	3	2	2	0.000578058	0.000321389	0.000392934	0.213389	0.14025	0.14025	3	2	2	0.084	0.057	0.057											Protein LOC100362763 (Fragment) OS=Rattus norvegicus GN=LOC100362763 PE=4 SV=1
P02091	2	2	1	0.00267401	0.0014867	0.00181765	0.901078	0.573983	0.34586	3	2	2	0.279	0.197	0.129	3	6	0.00435595	0.0179371	1.51768	1.22331	5	19	0.401	0.347	Hemoglobin subunit beta-1 OS=Rattus norvegicus GN=Hbb PE=1 SV=3
P38718	0	2	1	0	0.00172082	0.0021039	0	0.2218	0.2218	0	2	2	0	0.087	0.087											Cytoplasmic dynein 1 heavy chain 1 OS=Rattus norvegicus GN=Dync1h1 PE=1 SV=1
P52873	1	2	2	0.000111228	0.000185522	0.000226821	0.0447202	0.129796	0.101539	1	2	2	0.019	0.053	0.042	0	1	0	0.000117807	0	0.0447202	0	1	0	0.019	Pyruvate carboxylase, mitochondrial OS=Rattus norvegicus GN=Pc PE=1 SV=2
P60892	1	2	2	0.000412033	0.000687247	0.000840237	0.122018	0.216186	0.261828	1	2	2	0.05	0.085	0.101											Synaptosomal-associated protein 25 OS=Rattus norvegicus GN=Snap25 PE=1 SV=1
P61983	2	2	2	0.00159141	0.000884795	0.00108176	0.309182	0.309182	0.309182	3	2	2	0.117	0.117	0.117	4	2	0.00207392	0.00168554	0.520548	0.520548	4	3	0.182	0.182	14-3-3 protein gamma OS=Rattus norvegicus GN=Ywhag PE=1 SV=2
P62260	2	2	2	0.00154149	0.000857037	0.00104782	0.30017	0.30017	0.30017	3	2	2	0.114	0.114	0.114	2	1	0.00150664	0.00054422	0.462177	0.30017	3	1	0.165	0.114	14-3-3 protein epsilon OS=Rattus norvegicus GN=Ywhae PE=1 SV=1
P63045	2	2	2	0.00451815	0.001884	0.00230341	0.374042	0.374042	0.374042	4	2	2	0.138	0.138	0.138	2	1	0.00552004	0.00119635	0.374042	0.374042	5	1	0.138	0.138	Vesicle-associated membrane protein 2 OS=Rattus norvegicus GN=Vamp2 PE=1 SV=2
P63102	3	2	2	0.00160441	0.000892018	0.00109059	0.757924	0.3122	0.3122	3	2	2	0.245	0.118	0.118	0	1	0	0.000566433	0	0.161449	0	1	0	0.065	14-3-3 protein zeta/delta OS=Rattus norvegicus GN=Ywhaz PE=1 SV=1
P68255	2	2	2	0.0010696	0.000892018	0.00109059	0.3122	0.3122	0.3122	2	2	2	0.118	0.118	0.118	4	2	0.00261357	0.0016993	0.527566	0.527566	5	3	0.184	0.184	14-3-3 protein theta OS=Rattus norvegicus GN=Ywhaq PE=1 SV=1
P85515	0	2	2	0	0.000581235	0.000710626	0	0.324342	0.324342	0	2	2	0	0.122	0.122											MAM domain-containing glycosylphosphatidylinositol anchor protein 1 OS=Rattus norvegicus GN=Mdga1 PE=2 SV=1
Q5RK08	4	1	2	0.00186515	0.000777738	0.000950873	0.570363	0.158777	0.355189	4	2	2	0.196	0.064	0.132											Chromobox homolog 3 (HP1 gamma homolog, Drosophila) OS=Rattus norvegicus GN=Cbx3 PE=2 SV=1
Q6AYT3	2	2	2	0.000518917	0.000432761	0.0005291	0.0964782	0.0964782	0.0964782	2	2	2	0.04	0.04	0.04	1	2	0.000507187	0.000824413	0.0914403	0.0914403	2	3	0.038	0.038	tRNA-splicing ligase RtcB homolog OS=Rattus norvegicus PE=2 SV=1
Q9WUW2	2	2	2	0.00388227	0.00161885	0.00197922	0.315225	0.315225	0.315225	4	2	2	0.119	0.119	0.119	2	1	0.00474314	0.00102797	0.315225	0.315225	5	1	0.119	0.119	Vesicle associated membrane protein 2B OS=Rattus norvegicus GN=Vamp2 PE=2 SV=1
A1KXF7	1	1	1	0.000305423	0.000509428	0.000311416	0.1324	0.1324	0.1324	1	2	1	0.054	0.054	0.054	1	0	0.000298519	0	0.1324	0	1	0	0.054	0	TID-1 short isoform OS=Rattus norvegicus GN=Dnaja3 PE=2 SV=1
B1WC50	1	2	1	0.00020004	0.000333656	0.000203966	0.119438	0.342765	0.119438	1	2	1	0.049	0.128	0.049											Hemoglobin alpha, adult chain 2 OS=Rattus norvegicus GN=Hba-a2 PE=2 SV=1
B2RZB7	2	2	1	0.00330319	0.00183651	0.00112267	0.472312	0.472312	0.472312	3	2	1	0.168	0.168	0.168	2	1	0.00215235	0.00116619	0.472312	0.472312	2	1	0.168	0.168	Protein Snrpd1 OS=Rattus norvegicus GN=Snrpd1 PE=4 SV=1
B5DF12	0	1	1	0	0.000240688	0.000147134	0	0.109175	0.0690548	0	2	1	0	0.045	0.029	1	0	0.000141041	0	0.109175	0	1	0	0.045	0	Sf3b3 protein (Fragment) OS=Rattus norvegicus GN=Sf3b3 PE=2 SV=1
D3ZHT0	5	2	1	0.00368052	0.00122778	0.000750549	1.00909	0.614359	0.380384	5	2	1	0.303	0.208	0.14	1	0	0.00143893	0	0.199499	0	2	0	0.079	0	Protein Sdf2 OS=Rattus norvegicus GN=Sdf2 PE=2 SV=1
D3ZTF9	5	2	1	0.00153847	0.00042768	0.000261443	0.34586	0.124605	0.0789467	6	2	1	0.129	0.051	0.033	1	1	0.000250616	0.000271578	0.0739894	0.124605	1	1	0.031	0.051	Serine/threonine-protein phosphatase OS=Rattus norvegicus GN=Ppp3ca PE=2 SV=1
D3ZW41	0	2	1	0	0.000119488	7.30441e-05	0	0.0715193	0.0399202	0	2	1	0	0.03	0.017	6	3	0.000490133	0.000227626	0.14025	0.0914403	7	3	0.057	0.038	Microtubule-associated protein OS=Rattus norvegicus GN=Map2 PE=2 SV=1
D4A4H5	5	2	1	0.00310489	0.00103576	0.000633164	0.803018	0.496236	0.3122	5	2	1	0.256	0.175	0.118	1	0	0.00121388	0	0.164126	0	2	0	0.066	0	Protein Sdf2 OS=Rattus norvegicus GN=Sdf2 PE=4 SV=1
E9PSW5	1	1	1	0.000305423	0.000509428	0.000311416	0.1324	0.1324	0.1324	1	2	1	0.054	0.054	0.054	1	0	0.000298519	0	0.1324	0	1	0	0.054	0	Protein Dnaja3 OS=Rattus norvegicus GN=Dnaja3 PE=4 SV=1
F1LN98	1	2	1	0.000199735	0.000333147	0.000203655	0.119438	0.342765	0.119438	1	2	1	0.049	0.128	0.049											Uncharacterized protein (Fragment) OS=Rattus norvegicus PE=2 SV=1
F1LNK0	0	2	1	0	0.000117497	7.18267e-05	0	0.0715193	0.0399202	0	2	1	0	0.03	0.017	6	3	0.000481964	0.000223833	0.137627	0.0914403	7	3	0.056	0.038	Microtubule-associated protein OS=Rattus norvegicus GN=Map2 PE=2 SV=1
F1LP82	1	2	1	0.0012361	0.00103087	0.000630177	0.462177	0.355189	0.230269	2	2	1	0.165	0.132	0.09											Neurosecretory protein VGF OS=Rattus norvegicus GN=Vgf PE=2 SV=1
F1LQW3	1	2	1	0.000216215	0.000360634	0.000220458	0.0914403	0.1508	0.0914403	1	2	1	0.038	0.061	0.038											ATP-citrate synthase OS=Rattus norvegicus GN=Acly PE=2 SV=1
F1LR85	5	2	1	0.00150894	0.000419471	0.000256425	0.339677	0.122018	0.0789467	6	2	1	0.127	0.05	0.033	1	1	0.000245806	0.000266365	0.0739894	0.122018	1	1	0.031	0.05	Serine/threonine-protein phosphatase OS=Rattus norvegicus GN=Ppp3ca PE=2 SV=1
F1LRA3	1	2	1	0.00031346	0.000522834	0.000319612	0.0616956	0.303167	0.0616956	1	2	1	0.026	0.115	0.026											Adenosylhomocysteinase OS=Rattus norvegicus GN=Ahcyl1 PE=2 SV=1
F1LRK8	1	2	1	0.000314212	0.000524087	0.000320378	0.0616956	0.303167	0.0616956	1	2	1	0.026	0.115	0.026											Potassium-transporting ATPase alpha chain 1 OS=Rattus norvegicus GN=Atp4a PE=2 SV=1
F1LRL9	0	2	1	0	8.88031e-05	5.42859e-05	0	0.023293	0.0162487	0	2	1	0	0.01	0.007	2	0	0.000104075	0	0.0162487	0	2	0	0.007	0	Microtubule-associated protein 1B OS=Rattus norvegicus GN=Map1b PE=2 SV=1
F1LS09	0	2	1	0	0.000344164	0.00021039	0	0.210598	0.0715193	0	2	1	0	0.083	0.03											Protein Sptbn1 (Fragment) OS=Rattus norvegicus GN=Sptbn1 PE=2 SV=1
F1LS86	0	2	1	0	0.000173036	0.000105778	0	0.0739894	0.0568175	0	2	1	0	0.031	0.024											GMP synthase [glutamine-hydrolyzing] OS=Rattus norvegicus GN=Gmps PE=2 SV=1
F1MA60	1	2	1	0.000198225	0.000330627	0.000202114	0.116863	0.339677	0.116863	1	2	1	0.048	0.127	0.048											Calnexin OS=Rattus norvegicus GN=Canx PE=2 SV=1
F1MAQ5	0	2	1	0	0.000119554	7.3084e-05	0	0.0715193	0.0423174	0	2	1	0	0.03	0.018	6	3	0.000490401	0.000227751	0.14025	0.0914403	7	3	0.057	0.038	Microtubule-associated protein OS=Rattus norvegicus GN=Map2 PE=2 SV=1
G3V6I5	1	1	1	0.000272972	0.000455301	0.000278328	0.116863	0.116863	0.116863	1	2	1	0.048	0.048	0.048	1	0	0.000266802	0	0.116863	0	1	0	0.048	0	Protein Dnaja3 OS=Rattus norvegicus GN=Dnaja3 PE=3 SV=1
G3V713	0	1	1	0	0.00038749	0.000236875	0	0.153453	0.153453	0	2	1	0	0.062	0.062											Asparagine-linked glycosylation 2 homolog (Yeast, alpha-1,3-mannosyltransferase), isoform CRA_a OS=Rattus norvegicus GN=Alg2 PE=4 SV=1
G3V7G9	1	2	1	0.000232316	0.00038749	0.000236875	0.111732	0.111732	0.0939563	1	2	1	0.046	0.046	0.039	0	1	0	0.000246057	0	0.0375284	0	1	0	0.016	Eukaryotic translation initiation factor 3, subunit 6 interacting protein OS=Rattus norvegicus GN=Eif3s6ip PE=4 SV=1
G3V9U3	1	1	1	0.000289242	0.000482438	0.000294918	0.124605	0.124605	0.124605	1	2	1	0.051	0.051	0.051	1	0	0.000282704	0	0.124605	0	1	0	0.051	0	Protein Dnaja3 OS=Rattus norvegicus GN=Dnaja3 PE=3 SV=1
P05712	1	2	1	0.0012361	0.00103087	0.000630177	0.462177	0.355189	0.230269	2	2	1	0.165	0.132	0.09											Hexokinase-1 OS=Rattus norvegicus GN=Hk1 PE=1 SV=4
P13832	1	2	1	0.000761782	0.00127061	0.00077673	0.306171	0.901078	0.306171	1	2	1	0.116	0.279	0.116	2	0	0.00297825	0	0.663413	0	4	0	0.221	0	Myosin regulatory light chain RLC-A OS=Rattus norvegicus GN=Rlc-a PE=2 SV=2
P15146	0	2	1	0	0.000117434	7.17881e-05	0	0.0715193	0.0399202	0	2	1	0	0.03	0.017	6	3	0.000481705	0.000223712	0.137627	0.0914403	7	3	0.056	0.038	Microtubule-associated protein 2 OS=Rattus norvegicus GN=Map2 PE=1 SV=3
P15205	0	2	1	0	8.88753e-05	5.43301e-05	0	0.023293	0.0162487	0	2	1	0	0.01	0.007	2	0	0.00010416	0	0.0162487	0	2	0	0.007	0	Microtubule-associated protein 1B OS=Rattus norvegicus GN=Map1b PE=1 SV=2
P18666	1	2	1	0.000761782	0.00127061	0.00077673	0.306171	0.901078	0.306171	1	2	1	0.116	0.279	0.116	2	10	0.00297825	0.0121026	0.663413	2.16228	4	15	0.221	0.5	Myosin regulatory light chain 12B OS=Rattus norvegicus GN=Myl12b PE=1 SV=3
P32551	2	2	1	0.000579763	0.000483505	0.00029557	0.238797	0.393157	0.129796	2	2	1	0.093	0.144	0.053											Excitatory amino acid transporter 2 OS=Rattus norvegicus GN=Slc1a2 PE=1 SV=2
P36876	2	2	1	0.000586248	0.000488914	0.000298876	0.109175	0.273503	0.0739894	2	2	1	0.045	0.105	0.031											Calnexin OS=Rattus norvegicus GN=Canx PE=1 SV=1
P50475	2	2	1	0.000270716	0.000225769	0.000138014	0.0914403	0.135011	0.0471286	2	2	1	0.038	0.055	0.02											Sodium/calcium exchanger 2 OS=Rattus norvegicus GN=Slc8a2 PE=2 SV=1
P63329	5	2	1	0.00150894	0.000419471	0.000256425	0.339677	0.122018	0.0789467	6	2	1	0.127	0.05	0.033	1	1	0.000245806	0.000266365	0.0739894	0.122018	1	1	0.031	0.05	Serine/threonine-protein phosphatase 2B catalytic subunit alpha isoform OS=Rattus norvegicus GN=Ppp3ca PE=1 SV=1
Q02563	1	2	1	0.000176586	0.000294534	0.000180051	0.0423174	0.135011	0.0665962	1	2	1	0.018	0.055	0.028	2	0	0.000345188	0	0.1508	0	2	0	0.061	0	Synaptic vesicle glycoprotein 2A OS=Rattus norvegicus GN=Sv2a PE=1 SV=2
Q07647	1	1	1	0.000265774	0.000443295	0.000270989	0.0990058	0.0990058	0.0990058	1	2	1	0.041	0.041	0.041											Heat shock 70 kDa protein 1A/1B OS=Rattus norvegicus GN=Hspa1a PE=2 SV=2
Q1PS21	0	2	1	0	0.000303956	0.00018581	0	0.0495424	0.0495424	0	2	1	0	0.021	0.021	0	1	0	0.000386026	0	0.0399202	0	2	0	0.017	Minichromosome maintenance protein 7 OS=Rattus norvegicus GN=Mcm7 PE=2 SV=1
Q2TVU3	1	1	1	0.000289242	0.000482438	0.000294918	0.124605	0.124605	0.124605	1	2	1	0.051	0.051	0.051	1	0	0.000282704	0	0.124605	0	1	0	0.051	0	TID1 OS=Rattus norvegicus GN=Dnaja3 PE=2 SV=1
Q2UZS7	1	1	1	0.000272972	0.000455301	0.000278328	0.116863	0.116863	0.116863	1	2	1	0.048	0.048	0.048	1	0	0.000266802	0	0.116863	0	1	0	0.048	0	Tid-1 long isoform OS=Rattus norvegicus GN=Dnaja3 PE=2 SV=1
Q498D2	1	2	1	0.000343001	0.000572106	0.000349732	0.169499	0.169499	0.142878	1	2	1	0.068	0.068	0.058	0	1	0	0.000363288	0	0.0568175	0	1	0	0.024	Eukaryotic translation initiation factor 3, subunit 6 interacting protein OS=Rattus norvegicus GN=Eif3s6ip PE=2 SV=1
Q4KM49	0	1	1	0	0.00041391	0.000253026	0	0.164126	0.164126	0	2	1	0	0.066	0.066											FUS interacting protein (Serine-arginine rich) 1 OS=Rattus norvegicus GN=Srsf10 PE=2 SV=1
Q4KM71	1	2	1	0.000187448	0.000312653	0.000191127	0.0789467	0.129796	0.0789467	1	2	1	0.033	0.053	0.033											FUS interacting protein (Serine-arginine rich) 1 OS=Rattus norvegicus GN=Srsf10 PE=2 SV=1
Q4V7C7	1	2	1	0.00031346	0.000522834	0.000319612	0.0616956	0.303167	0.0616956	1	2	1	0.026	0.115	0.026											GMP synthase [glutamine-hydrolyzing] OS=Rattus norvegicus GN=Gmps PE=1 SV=1
Q4V8F6	2	1	1	0.000782247	0.000652371	0.000398799	0.419058	0.238797	0.238797	2	2	1	0.152	0.093	0.093											Leucine-rich repeat flightless-interacting protein 2 OS=Rattus norvegicus GN=Lrrfip2 PE=2 SV=1
Q5XIC6	0	2	1	0	0.000479264	0.000292977	0	0.199499	0.122018	0	2	1	0	0.079	0.05	0	1	0	0.000304334	0	0.0690548	0	1	0	0.029	Proteasome (Prosome, macropain) 26S subunit, non-ATPase, 12 OS=Rattus norvegicus GN=Psmd12 PE=2 SV=1
Q62952	0	2	1	0	0.000383411	0.000234382	0	0.169499	0.114295	0	2	1	0	0.068	0.047	0	0	0	0	0	0	0	0	0	0	Dihydropyrimidinase-related protein 3 OS=Rattus norvegicus GN=Dpysl3 PE=1 SV=2
Q63781	1	2	1	0.000761782	0.00127061	0.00077673	0.306171	0.901078	0.306171	1	2	1	0.116	0.279	0.116	2	0	0.00297825	0	0.663413	0	4	0	0.221	0	Myosin regulatory light chain OS=Rattus norvegicus GN=Myl12b PE=2 SV=1
Q64715	0	2	1	0	0.00011975	7.32042e-05	0	0.0715193	0.0423174	0	2	1	0	0.03	0.018	6	3	0.000491207	0.000228125	0.14025	0.0914403	7	3	0.057	0.038	Microtubule-associated protein OS=Rattus norvegicus GN=Map2 PE=2 SV=1
Q6AY30	0	2	1	0	0.000509428	0.000311416	0	0.169499	0.169499	0	2	1	0	0.068	0.068											Heterogeneous nuclear ribonucleoprotein H2 OS=Rattus norvegicus GN=Hnrnph2 PE=1 SV=1
Q6AYN8	0	2	1	0	0.000303956	0.00018581	0	0.0495424	0.0495424	0	2	1	0	0.021	0.021	0	1	0	0.000386026	0	0.0399202	0	2	0	0.017	Minichromosome maintenance deficient 7 (S. cerevisiae) OS=Rattus norvegicus GN=Mcm7 PE=2 SV=1
Q6AYU2	2	1	1	0.000723903	0.000603714	0.000369054	0.383566	0.21899	0.21899	2	2	1	0.141	0.086	0.086											tRNA-splicing ligase RtcB homolog OS=Rattus norvegicus PE=2 SV=1
Q6AYU5	2	1	1	0.000717953	0.000598752	0.000366021	0.380384	0.216186	0.216186	2	2	1	0.14	0.085	0.085											tRNA-splicing ligase RtcB homolog OS=Rattus norvegicus PE=2 SV=1
Q6IFV3	0	2	1	0	0.000488914	0.000298876	0	0.16681	0.0964782	0	2	1	0	0.067	0.04	0	4	0	0.00124185	0	0.227439	0	4	0	0.089	Keratin, type I cytoskeletal 15 OS=Rattus norvegicus GN=Krt15 PE=1 SV=1
Q6P506	1	1	1	0.00039705	0.000662256	0.000404841	0.1508	0.1508	0.1508	1	2	1	0.061	0.061	0.061											T-complex protein 1 subunit gamma OS=Rattus norvegicus GN=Cct3 PE=1 SV=1
Q9JLA3	2	2	1	0.000168957	0.000140905	8.61364e-05	0.0739894	0.0592537	0.0375284	2	2	1	0.031	0.025	0.016	3	1	0.000247708	8.94753e-05	0.119438	0.0139114	3	1	0.049	0.006	UDP-glucose:glycoprotein glucosyltransferase 1 OS=Rattus norvegicus GN=Uggt1 PE=1 SV=2
B0BMW0	1	1	0	0.000609425	0.00101649	0	0.380384	0.380384	0	1	2	0	0.14	0.14	0	0	1	0	0.000645471	0	0.174898	0	1	0	0.07	RAB14, member RAS oncogene family OS=Rattus norvegicus GN=Rab14 PE=2 SV=1
B2GV54	0	1	0	0	0.000535648	0	0	0.1508	0	0	2	0	0	0.061	0											Maoa protein (Fragment) OS=Rattus norvegicus GN=Maoa PE=2 SV=1
B2RZD6	4	2	0	0.00798942	0.00266518	0	5.0256	1.32274	0	5	2	0	0.78	0.366	0	0	1	0	0.00169239	0	0.324342	0	1	0	0.122	Ndufa4 protein OS=Rattus norvegicus GN=Ndufa4 PE=4 SV=1
B3GS92	0	2	0	0	0.000299376	0	0	0.21899	0	0	2	0	0	0.086	0											Ndufa4 protein OS=Rattus norvegicus GN=Ndufa4 PE=4 SV=1
D3Z8M9	0	2	0	0	0.00115632	0	0	0.355189	0	0	2	0	0	0.132	0											Protein RGD1563231 OS=Rattus norvegicus GN=RGD1563231 PE=4 SV=1
D3ZAF6	1	2	0	0.00148894	0.00248346	0	0.333522	0.333522	0	1	2	0	0.125	0.125	0	1	0	0.00145528	0	0.333522	0	1	0	0.125	0	ATP synthase subunit f, mitochondrial OS=Rattus norvegicus GN=Atp5j2 PE=1 SV=1
D3ZGK1	0	1	0	0	0.000453412	0	0	0.111732	0	0	2	0	0	0.046	0											Solute carrier family 12 member 5 OS=Rattus norvegicus GN=Slc12a5 PE=4 SV=1
D3ZH05	0	2	0	0	0.00118774	0	0	0.531088	0	0	2	0	0	0.185	0											Glyceraldehyde-3-phosphate dehydrogenase OS=Rattus norvegicus GN=RGD1560797 PE=3 SV=1
D3ZNW5	1	1	0	0.000111607	0.000186154	0	0.0185914	0.0185914	0	1	2	0	0.008	0.008	0											Unconventional myosin-Ib OS=Rattus norvegicus GN=Myo1b PE=2 SV=1
D3ZP63	0	2	0	0	0.00124173	0	0	0.559552	0	0	2	0	0	0.193	0											Histone H2B OS=Rattus norvegicus GN=Hist3h2ba PE=3 SV=1
D3ZPF3	0	2	0	0	0.000788969	0	0	0.230269	0	0	2	0	0	0.09	0											Protein Igsf8 OS=Rattus norvegicus GN=Igsf8 PE=2 SV=1
D3ZU08	0	2	0	0	0.000700463	0	0	0.276439	0	0	2	0	0	0.106	0	1	0	0.000410464	0	0.101539	0	1	0	0.042	0	Protein Napg OS=Rattus norvegicus GN=Napg PE=4 SV=1
D3ZW56	1	1	0	0.000110199	0.000183805	0	0.0185914	0.0185914	0	1	2	0	0.008	0.008	0											Microtubule-associated protein OS=Rattus norvegicus GN=Map2 PE=2 SV=1
D3ZWU4	0	2	0	0	0.00173448	0	0	0.339677	0	0	2	0	0	0.127	0	1	0	0.00101639	0	0.339677	0	1	0	0.127	0	cAMP-dependent protein kinase type II-alpha regulatory subunit OS=Rattus norvegicus GN=Prkar2a PE=2 SV=1
D4A0E2	0	2	0	0	0.000950193	0	0	0.389953	0	0	2	0	0	0.143	0	1	0	0.000556804	0	0.14025	0	1	0	0.057	0	Protein Napg OS=Rattus norvegicus GN=Napg PE=4 SV=1
E9PTL9	0	1	0	0	0.000453412	0	0	0.111732	0	0	2	0	0	0.046	0											Protein Mpp6 OS=Rattus norvegicus GN=Mpp6 PE=2 SV=1
F1LMH3	6	2	0	0.00210908	0.000439727	0	0.468926	0.127197	0	8	2	0	0.167	0.052	0	0	0	0	0	0	0	0	0	0	0	Serine/threonine-protein phosphatase (Fragment) OS=Rattus norvegicus GN=Ppp3cb PE=2 SV=1
F1LN62	0	2	0	0	0.000504722	0	0	0.396368	0	0	2	0	0	0.145	0											Uncharacterized protein (Fragment) OS=Rattus norvegicus PE=2 SV=1
F1LUV5	0	2	0	0	0.00121414	0	0	0.545254	0	0	2	0	0	0.189	0											T-complex protein 1 subunit alpha (Fragment) OS=Rattus norvegicus GN=Tcp1-ps1 PE=3 SV=1
F1M522	0	2	0	0	0.00137449	0	0	1.28034	0	0	2	0	0	0.358	0	0	1	0	0.000872806	0	0.566751	0	1	0	0.195	Calcineurin subunit B type 1 (Fragment) OS=Rattus norvegicus GN=Ppp3r1 PE=2 SV=1
F1MA86	0	2	0	0	0.000504722	0	0	0.396368	0	0	2	0	0	0.145	0											Protein Ank3 (Fragment) OS=Rattus norvegicus GN=Ank3 PE=2 SV=1
G3V7G0	1	2	0	0.000250529	0.000417867	0	0.0914403	0.0914403	0	1	2	0	0.038	0.038	0	1	1	0.000244866	0.000265346	0.0864257	0.0914403	1	1	0.036	0.038	Cytoplasmic dynein 1 light intermediate chain 1 OS=Rattus norvegicus GN=Dync1li1 PE=4 SV=1
G3V7H7	0	2	0	0	0.000319977	0	0	0.0543869	0	0	2	0	0	0.023	0											Eukaryotic translation initiation factor 3, subunit 6 interacting protein OS=Rattus norvegicus GN=Eif3s6ip PE=4 SV=1
G3V7U4	0	2	0	0	0.000372307	0	0	0.207814	0	0	2	0	0	0.082	0											ATPase, H+ transporting, V1 subunit E isoform 1, isoform CRA_a OS=Rattus norvegicus GN=Atp6v1e1 PE=3 SV=1
G3V8Q6	0	2	0	0	0.000544999	0	0	0.0964782	0	0	2	0	0	0.04	0	1	0	0.000319364	0	0.0964782	0	1	0	0.04	0	Protein kinase, cAMP-dependent, regulatory, type 2, alpha, isoform CRA_a OS=Rattus norvegicus GN=Prkar2a PE=4 SV=1
I7EFB0	0	2	0	0	0.00104567	0	0	0.455459	0	0	2	0	0	0.163	0											Serine/threonine-protein kinase BRSK1 (Fragment) OS=Rattus norvegicus GN=Brsk1 PE=4 SV=1
O35509	0	2	0	0	0.0010025	0	0	0.51008	0	0	2	0	0	0.179	0											Pyridoxal kinase OS=Rattus norvegicus GN=Pdxk PE=1 SV=1
P04961	2	1	0	0.00100403	0.000837335	0	0.513561	0.258925	0	2	2	0	0.18	0.1	0											Glyceraldehyde-3-phosphate dehydrogenase OS=Rattus norvegicus GN=Gapdh PE=1 SV=3
P12368	0	2	0	0	0.000544999	0	0	0.0964782	0	0	2	0	0	0.04	0	1	0	0.000319364	0	0.0964782	0	1	0	0.04	0	cAMP-dependent protein kinase type II-alpha regulatory subunit OS=Rattus norvegicus GN=Prkar2a PE=1 SV=3
P12369	2	2	0	0.000944902	0.000525347	0	0.174898	0.199499	0	3	2	0	0.07	0.079	0											cAMP-dependent protein kinase type II-alpha regulatory subunit OS=Rattus norvegicus GN=Prkar2a PE=1 SV=3
P15943	0	1	0	0	0.000285679	0	0	0.0616956	0	0	2	0	0	0.026	0											Calcium/calmodulin-dependent protein kinase type II subunit delta OS=Rattus norvegicus GN=Camk2d PE=1 SV=1
P20651	6	2	0	0.00199659	0.000416275	0	0.438799	0.122018	0	8	2	0	0.158	0.05	0	0	0	0	0	0	0	0	0	0	0	Serine/threonine-protein phosphatase 2B catalytic subunit beta isoform OS=Rattus norvegicus GN=Ppp3cb PE=2 SV=1
P29419	0	2	0	0	0.00307809	0	0	1.32274	0	0	2	0	0	0.366	0	1	0	0.00180373	0	0.475707	0	1	0	0.169	0	ATP synthase subunit e, mitochondrial OS=Rattus norvegicus GN=Atp5i PE=1 SV=3
P61107	1	1	0	0.000609425	0.00101649	0	0.380384	0.380384	0	1	2	0	0.14	0.14	0	0	1	0	0.000645471	0	0.174898	0	1	0	0.07	Ras-related protein Rab-14 OS=Rattus norvegicus GN=Rab14 PE=1 SV=3
P61212	0	2	0	0	0.00120743	0	0	0.224616	0	0	2	0	0	0.088	0											Ras-related protein Rab-14 OS=Rattus norvegicus GN=Rab14 PE=1 SV=3
P62494	0	2	0	0	0.00101178	0	0	0.51705	0	0	2	0	0	0.181	0											40S ribosomal protein S11 OS=Rattus norvegicus GN=Rps11 PE=1 SV=3
P63100	0	2	0	0	0.00128556	0	0	1.16272	0	0	2	0	0	0.335	0	0	1	0	0.000816331	0	0.520548	0	1	0	0.182	Calcineurin subunit B type 1 OS=Rattus norvegicus GN=Ppp3r1 PE=1 SV=2
P63170	0	2	0	0	0.00245556	0	0	1.47172	0	0	2	0	0	0.393	0											14-3-3 protein zeta/delta OS=Rattus norvegicus GN=Ywhaz PE=1 SV=1
P70615	0	2	0	0	0.000372307	0	0	0.207814	0	0	2	0	0	0.082	0											Membrane-associated progesterone receptor component 1 OS=Rattus norvegicus GN=Pgrmc1 PE=1 SV=3
P97685	1	1	0	0.000105666	0.000176246	0	0.0162487	0.0162487	0	1	2	0	0.007	0.007	0											GrpE protein homolog 1, mitochondrial OS=Rattus norvegicus GN=Grpel1 PE=1 SV=2
Q03555	0	2	0	0	0.000284563	0	0	0.207814	0	0	2	0	0	0.082	0											ATPase inhibitor, mitochondrial OS=Rattus norvegicus GN=Atpif1 PE=3 SV=2
Q4JFL8	0	2	0	0	0.000145599	0	0	0.0839269	0	0	2	0	0	0.035	0											Keratin, type II cytoskeletal 6A OS=Rattus norvegicus GN=Krt6a PE=1 SV=1
Q5XI32	0	2	0	0	0.000803472	0	0	0.235947	0	0	2	0	0	0.092	0											Glutamate-rich WD repeat-containing protein 1 OS=Rattus norvegicus GN=Grwd1 PE=2 SV=1
Q5XLP8	0	1	0	0	0.000453412	0	0	0.111732	0	0	2	0	0	0.046	0											T-complex protein 1 subunit beta OS=Rattus norvegicus GN=Cct2 PE=1 SV=3
Q63564	0	2	0	0	0.000319977	0	0	0.0543869	0	0	2	0	0	0.023	0											Microtubule-associated protein 6 OS=Rattus norvegicus GN=Map6 PE=1 SV=1
Q63716	1	2	0	0.000658424	0.00109821	0	0.148154	0.415794	0	1	2	0	0.06	0.151	0	2	0	0.00128708	0	0.415794	0	2	0	0.151	0	Peroxiredoxin-1 OS=Rattus norvegicus GN=Prdx1 PE=1 SV=1
Q64428	0	2	0	0	0.000286428	0	0	0.188502	0	0	2	0	0	0.075	0	0	1	0	0.000181882	0	0.0423174	0	1	0	0.018	Trifunctional enzyme subunit alpha, mitochondrial OS=Rattus norvegicus GN=Hadha PE=1 SV=2
Q64605	0	2	0	0	0.000114601	0	0	0.0665962	0	0	2	0	0	0.028	0											Histone H2A type 1-F OS=Rattus norvegicus PE=3 SV=3
Q64620	0	2	0	0	0.000716539	0	0	0.227439	0	0	2	0	0	0.089	0											Histone H2A type 1-F OS=Rattus norvegicus PE=3 SV=3
Q64LD0	0	1	0	0	0.000453412	0	0	0.111732	0	0	2	0	0	0.046	0											Microtubule-associated protein OS=Rattus norvegicus GN=Map2 PE=2 SV=1
Q68FQ0	1	2	0	0.000242193	0.000403964	0	0.0739894	0.1324	0	1	2	0	0.031	0.054	0	2	1	0.000473437	0.000256518	0.324342	0.169499	2	1	0.122	0.068	T-complex protein 1 subunit epsilon OS=Rattus norvegicus GN=Cct5 PE=1 SV=1
Q68FX3	0	1	0	0	0.000457206	0	0	0.111732	0	0	2	0	0	0.046	0											Isocitrate dehydrogenase [NAD] subunit beta, mitochondrial OS=Rattus norvegicus GN=Idh3B PE=1 SV=1
Q6AYT7	1	2	0	0.000329212	0.000549107	0	0.116863	0.210598	0	1	2	0	0.048	0.083	0											tRNA-splicing ligase RtcB homolog OS=Rattus norvegicus PE=2 SV=1
Q6AZ50	0	1	0	0	0.000696001	0	0	0.124605	0	0	2	0	0	0.051	0											Cytoplasmic dynein 1 intermediate chain 2 OS=Rattus norvegicus GN=Dync1i2 PE=2 SV=1
Q8CFN2	1	2	0	0.000686002	0.00114421	0	0.288249	0.581248	0	1	2	0	0.11	0.199	0											Neuronal membrane glycoprotein M6-a OS=Rattus norvegicus GN=Gpm6a PE=1 SV=1
Q8K1Q0	0	1	0	0	0.000440614	0	0	0.127197	0	0	2	0	0	0.052	0	0	1	0	0.000559581	0	0.0616956	0	2	0	0.026	Glycylpeptide N-tetradecanoyltransferase 1 OS=Rattus norvegicus GN=Nmt1 PE=2 SV=1
Q9ERH3	1	2	0	8.80554e-05	0.000146871	0	0.0303861	0.081434	0	1	2	0	0.013	0.034	0	1	0	8.60651e-05	0	0.0495424	0	1	0	0.021	0	WD repeat-containing protein 7 OS=Rattus norvegicus GN=Wdr7 PE=2 SV=1
Q9QXU8	1	2	0	0.000250529	0.000417867	0	0.0914403	0.0914403	0	1	2	0	0.038	0.038	0	1	1	0.000244866	0.000265346	0.0864257	0.0914403	1	1	0.036	0.038	Cytoplasmic dynein 1 light intermediate chain 1 OS=Rattus norvegicus GN=Dync1li1 PE=1 SV=1
Q6TUG0	3	1	7	0.00109799	0.00030523	0.00261224	0.386756	0.0739894	1.09411	3	1	7	0.142	0.031	0.321	1	0	0.000715446	0	0.114295	0	2	0	0.047	0	DnaJ homolog subfamily B member 11 OS=Rattus norvegicus GN=Dnajb11 PE=2 SV=1
D3ZWE4	0	1	3	0	0.000147267	0.000900254	0	0.0715193	0.241652	0	1	5	0	0.03	0.094											Histone H2A OS=Rattus norvegicus GN=Hist2h2ab PE=3 SV=1
D4ABS2	0	1	3	0	0.000151137	0.000923912	0	0.0715193	0.250259	0	1	5	0	0.03	0.097											Uncharacterized protein OS=Rattus norvegicus PE=3 SV=1
G3V6M3	0	1	3	0	0.000258939	0.00158291	0	0.0739894	0.364583	0	1	5	0	0.031	0.135											4-trimethylaminobutyraldehyde dehydrogenase OS=Rattus norvegicus GN=Aldh9a1 PE=3 SV=1
O35303	0	1	3	0	0.000144731	0.000884752	0	0.0690548	0.238797	0	1	5	0	0.029	0.093											D-3-phosphoglycerate dehydrogenase OS=Rattus norvegicus GN=Phgdh PE=1 SV=3
P20762	3	1	5	0.00159303	0.000332134	0.00203036	0.142878	0.119438	0.479108	4	1	5	0.058	0.049	0.17											Ig gamma-2B chain C region OS=Rattus norvegicus GN=Igh-1a PE=1 SV=1
P29101	0	1	3	0	0.000258939	0.00158291	0	0.0739894	0.364583	0	1	5	0	0.031	0.135											T-complex protein 1 subunit alpha OS=Rattus norvegicus GN=Tcp1 PE=1 SV=1
D3ZL34	2	1	3	0.00316999	0.000881228	0.0032322	0.475707	0.475707	0.745822	3	1	3	0.169	0.169	0.242	1	1	0.00103278	0.00111916	0.183042	0.183042	1	1	0.073	0.073	Protein Sfrs3 OS=Rattus norvegicus GN=Sfrs3 PE=4 SV=1
F1LUI5	2	1	2	0.00316999	0.000881228	0.0032322	0.475707	0.475707	0.475707	3	1	3	0.169	0.169	0.169											Protein LOC100363282 (Fragment) OS=Rattus norvegicus GN=LOC100363282 PE=4 SV=1
P01026	1	1	2	7.87892e-05	6.57079e-05	0.000241006	0.023293	0.023293	0.0447202	1	1	3	0.01	0.01	0.019											Aspartate aminotransferase, mitochondrial OS=Rattus norvegicus GN=Got2 PE=1 SV=2
P17764	4	1	3	0.00154512	0.000257717	0.000945266	0.438799	0.0665962	0.306171	5	1	3	0.158	0.028	0.116	4	2	0.00120816	0.000654605	0.210598	0.235947	4	2	0.083	0.092	Acetyl-CoA acetyltransferase, mitochondrial OS=Rattus norvegicus GN=Acat1 PE=1 SV=1
P20767	9	1	3	0.0125987	0.00105069	0.00385378	5.71429	0.555966	1.2182	10	1	3	0.827	0.192	0.346	3	2	0.00369418	0.00400316	1.37137	1.37137	3	3	0.375	0.375	Ig lambda-2 chain C region OS=Rattus norvegicus PE=2 SV=1
Q0ZFS8	2	1	3	0.00239683	0.000666294	0.00244386	0.342765	0.342765	0.524053	3	1	3	0.128	0.128	0.183	1	1	0.000780883	0.000846196	0.135011	0.135011	1	1	0.055	0.055	Protein Sfrs3 OS=Rattus norvegicus GN=Srsf3 PE=2 SV=1
Q3T1J1	0	1	3	0	0.00070956	0.00260255	0	0.432188	0.845015	0	1	3	0	0.156	0.266											Ncam1 protein OS=Rattus norvegicus GN=Ncam1 PE=2 SV=1
A0N4E8	2	1	1	0.00207978	0.00086724	0.0021206	0.415794	0.415794	0.415794	2	1	2	0.151	0.151	0.151											Microtubule-associated protein OS=Rattus norvegicus GN=Mapt PE=2 SV=1
B0BMW2	3	1	2	0.00200807	0.000418668	0.00102374	0.610646	0.258925	0.527566	4	1	2	0.207	0.1	0.184	1	1	0.00196268	0.000531709	0.111732	0.327394	4	1	0.046	0.123	Hydroxyacyl-Coenzyme A dehydrogenase type II OS=Rattus norvegicus GN=Hsd17b10 PE=2 SV=1
D3Z9Q9	0	1	2	0	7.85566e-05	0.000192089	0	0.0280163	0.0568175	0	1	2	0	0.012	0.024	1	1	9.20667e-05	9.97672e-05	0.0139114	0.0162487	1	1	0.006	0.007	Protein Dhx9 OS=Rattus norvegicus GN=Dhx9 PE=2 SV=1
D3ZD97	1	1	2	0.000164813	0.000137449	0.000336095	0.0471286	0.0327615	0.0939563	1	1	2	0.02	0.014	0.039	0	0	0	0	0	0	0	0	0	0	DEAH (Asp-Glu-Ala-His) box polypeptide 15 (Predicted), isoform CRA_b OS=Rattus norvegicus GN=Dhx15 PE=4 SV=1
D3ZF20	2	1	2	0.00223977	0.000933951	0.00228372	0.803018	0.241652	0.702159	2	1	2	0.256	0.094	0.231											Uncharacterized protein OS=Rattus norvegicus PE=4 SV=1
D3ZIN3	1	1	2	8.55264e-05	7.13265e-05	0.000174409	0.0327615	0.0327615	0.0327615	1	1	2	0.014	0.014	0.014											Protein RGD1562404 OS=Rattus norvegicus GN=RGD1562404 PE=3 SV=1
D3ZJM5	1	1	1	0.00112954	0.000942002	0.00230341	0.34586	0.34586	0.34586	1	1	2	0.129	0.129	0.129	3	2	0.00331202	0.00239269	1.08449	0.849269	3	2	0.319	0.267	Protein LOC100362003 OS=Rattus norvegicus GN=LOC100362003 PE=4 SV=1
D3ZJW6	0	1	2	0	0.000933951	0.00228372	0	0.241652	0.702159	0	1	2	0	0.094	0.231											Membrane-associated progesterone receptor component 1 OS=Rattus norvegicus GN=Pgrmc1 PE=2 SV=1
D3ZKA6	1	1	2	9.84421e-05	8.20978e-05	0.000200748	0.0399202	0.0399202	0.0399202	1	1	2	0.017	0.017	0.017											Membrane-associated progesterone receptor component 1 OS=Rattus norvegicus GN=Pgrmc1 PE=2 SV=1
D4A6U9	0	1	2	0	0.000933951	0.00228372	0	0.241652	0.702159	0	1	2	0	0.094	0.231											Protein Snip OS=Rattus norvegicus GN=Snip PE=2 SV=1
D4A9D6	0	1	2	0	9.30768e-05	0.000227594	0	0.0327615	0.0690548	0	1	2	0	0.014	0.029	1	1	0.000109084	0.000118208	0.0162487	0.0209395	1	1	0.007	0.009	DEAH (Asp-Glu-Ala-His) box polypeptide 9 (Predicted) OS=Rattus norvegicus GN=Dhx9 PE=4 SV=1
D4AAL4	1	1	2	0.000103907	8.66552e-05	0.000211892	0.0399202	0.0399202	0.0399202	1	1	2	0.017	0.017	0.017											Adenine phosphoribosyltransferase OS=Rattus norvegicus GN=Aprt PE=2 SV=1
D4ACB8	1	1	1	0.000239099	0.000199402	0.000487583	0.0964782	0.0914403	0.0914403	1	1	2	0.04	0.038	0.038											Protein Arvcf OS=Rattus norvegicus GN=Arvcf PE=2 SV=1
D4AEB8	1	1	2	8.58627e-05	7.1607e-05	0.000175095	0.0327615	0.0327615	0.0327615	1	1	2	0.014	0.014	0.014											Guanine nucleotide-binding protein G(q) subunit alpha OS=Rattus norvegicus GN=Gnaq PE=4 SV=1
F1LMW6	0	1	1	0	0.000371674	0.000908827	0	0.188502	0.188502	0	1	2	0	0.075	0.075											Coronin (Fragment) OS=Rattus norvegicus GN=Coro2b PE=2 SV=1
F1LNT4	3	1	2	0.00193397	0.000403219	0.00098596	0.581248	0.247383	0.503142	4	1	2	0.199	0.096	0.177	1	1	0.00189026	0.000512089	0.106624	0.3122	4	1	0.044	0.118	3-hydroxyacyl-CoA dehydrogenase type-2 OS=Rattus norvegicus GN=Hsd17b10 PE=2 SV=1
F1LRG7	1	1	2	8.45332e-05	7.04982e-05	0.000172384	0.0327615	0.0327615	0.0327615	1	1	2	0.014	0.014	0.014											Eukaryotic translation initiation factor 3 subunit A OS=Rattus norvegicus GN=Eif3a PE=2 SV=1
F1LT87	0	1	2	0	0.000910602	0.00222663	0	0.235947	0.678804	0	1	2	0	0.092	0.225											Unconventional myosin-Ib OS=Rattus norvegicus GN=Myo1b PE=2 SV=1
F1LU49	0	1	2	0	0.000942002	0.00230341	0	0.244515	0.710015	0	1	2	0	0.095	0.233											ADP-ribosylation factor GTPase-activating protein 1 (Fragment) OS=Rattus norvegicus GN=Arfgap1 PE=2 SV=1
F1LUX8	0	1	2	0	0.00019137	0.000467943	0	0.0592537	0.188502	0	1	2	0	0.025	0.075											Neural cell adhesion molecule 1 (Fragment) OS=Rattus norvegicus GN=Ncam1 PE=2 SV=1
F1LWM3	0	1	2	0	0.000895674	0.00219012	0	0.230269	0.663413	0	1	2	0	0.09	0.221											Protein Cadm1 (Fragment) OS=Rattus norvegicus GN=Cadm1 PE=2 SV=1
F1M2M2	2	1	2	0.00229871	0.000958528	0.00234382	0.832314	0.247383	0.725838	2	1	2	0.263	0.096	0.237											Protein LOC100363494 (Fragment) OS=Rattus norvegicus GN=LOC100363494 PE=4 SV=1
F1M3Q3	0	1	2	0	0.000926036	0.00226437	0	0.238797	0.694338	0	1	2	0	0.093	0.229											Uncharacterized protein (Fragment) OS=Rattus norvegicus PE=4 SV=1
F1M7Y1	2	1	2	0.00220213	0.000918254	0.00224534	0.786488	0.235947	0.686553	2	1	2	0.252	0.092	0.227											Protein-L-isoaspartate O-methyltransferase (Fragment) OS=Rattus norvegicus GN=Pcmt1 PE=2 SV=1
G3V8Z5	2	1	1	0.00222079	0.000926036	0.00226437	0.448772	0.448772	0.448772	2	1	2	0.161	0.161	0.161											Protein Ruvbl2 OS=Rattus norvegicus GN=Ruvbl2 PE=4 SV=1
O35112	0	1	2	0	0.000187431	0.000458311	0	0.0568175	0.185769	0	1	2	0	0.024	0.074											D-3-phosphoglycerate dehydrogenase OS=Rattus norvegicus GN=Phgdh PE=1 SV=3
O70351	3	1	2	0.00200807	0.000418668	0.00102374	0.610646	0.258925	0.527566	4	1	2	0.207	0.1	0.184	1	1	0.00196268	0.000531709	0.111732	0.327394	4	1	0.046	0.123	3-hydroxyacyl-CoA dehydrogenase type-2 OS=Rattus norvegicus GN=Hsd17b10 PE=1 SV=3
P19945	2	1	2	0.000826665	0.000344707	0.000842887	0.415794	0.233105	0.34586	2	1	2	0.151	0.091	0.129											60S acidic ribosomal protein P1 OS=Rattus norvegicus GN=Rplp1 PE=3 SV=1
P62198	0	1	2	0	0.000269143	0.000658116	0	0.127197	0.276439	0	1	2	0	0.052	0.106											26S protease regulatory subunit 4 OS=Rattus norvegicus GN=Psmc1 PE=2 SV=1
P62836	1	1	2	0.0007121	0.000593871	0.00145215	0.191242	0.191242	0.191242	1	1	2	0.076	0.076	0.076	0	1	0	0.00301687	0	0.191242	0	4	0	0.076	Ras-related protein Rap-1A OS=Rattus norvegicus GN=Rap1a PE=1 SV=1
P68511	1	1	1	0.000532628	0.000444196	0.00108616	0.3122	0.3122	0.3122	1	1	2	0.118	0.118	0.118	3	1	0.00156177	0.000564131	0.524053	0.161449	3	1	0.183	0.065	14-3-3 protein eta OS=Rattus norvegicus GN=Ywhah PE=1 SV=2
P85834	3	1	2	0.000869645	0.000241753	0.00059114	0.386756	0.0789467	0.142878	3	1	2	0.142	0.033	0.058	0	1	0	0.000307027	0	0.0641431	0	1	0	0.027	Elongation factor Tu, mitochondrial OS=Rattus norvegicus GN=Tufm PE=1 SV=1
Q4V8E2	2	1	1	0.000845332	0.000352491	0.00086192	0.51705	0.177606	0.177606	2	1	2	0.181	0.071	0.071											Leucine-rich repeat flightless-interacting protein 2 OS=Rattus norvegicus GN=Lrrfip2 PE=2 SV=1
Q5FVM4	1	1	2	0.000275266	0.000229563	0.000561335	0.116863	0.0543869	0.191242	1	1	2	0.048	0.023	0.076	0	1	0	0.000291547	0	0.0764652	0	1	0	0.032	Non-POU domain-containing octamer-binding protein OS=Rattus norvegicus GN=Nono PE=2 SV=3
Q62634	2	1	2	0.000935903	0.000195129	0.000477134	0.116863	0.116863	0.116863	4	1	2	0.048	0.048	0.048											Trifunctional enzyme subunit beta, mitochondrial OS=Rattus norvegicus GN=Hadhb PE=1 SV=1
Q62636	1	1	2	0.0007121	0.000593871	0.00145215	0.191242	0.191242	0.191242	1	1	2	0.076	0.076	0.076	0	1	0	0.00301687	0	0.191242	0	4	0	0.076	Ras-related protein Rap-1b OS=Rattus norvegicus GN=Rap1b PE=2 SV=2
Q63555	9	1	2	0.00164194	0.000136933	0.000334831	0.592209	0.0471286	0.183042	10	1	2	0.202	0.02	0.073											Synapsin-2 OS=Rattus norvegicus GN=Syn2 PE=1 SV=1
Q6IMY8	9	1	2	0.00164194	0.000136933	0.000334831	0.592209	0.0471286	0.183042	10	1	2	0.202	0.02	0.073											Keratin, type II cytoskeletal 1 OS=Rattus norvegicus GN=Krt1 PE=2 SV=1
Q6PEC4	3	1	2	0.00241153	0.000670382	0.00163923	1.76694	0.506607	1.1727	3	1	2	0.442	0.178	0.337	1	0	0.00157135	0	0.34586	0	2	0	0.129	0	S-phase kinase-associated protein 1 OS=Rattus norvegicus GN=Skp1 PE=2 SV=3
Q9Z173	1	1	2	8.45332e-05	7.04982e-05	0.000172384	0.0327615	0.0327615	0.0327615	1	1	2	0.014	0.014	0.014											Sodium/calcium exchanger 1 splice variant NaCa10 (Fragment) OS=Rattus norvegicus GN=Slc8a1 PE=2 SV=1
B0BN93	1	1	1	0.000348475	0.000290618	0.000355313	0.0964782	0.0964782	0.0964782	1	1	1	0.04	0.04	0.04											Ribosomal protein S5, isoform CRA_b OS=Rattus norvegicus GN=Rps5 PE=2 SV=1
B1WC02	0	1	1	0	0.000184894	0.000226054	0	0.0641431	0.0715193	0	1	1	0	0.027	0.03											Hemoglobin alpha, adult chain 2 OS=Rattus norvegicus GN=Hba-a2 PE=2 SV=1
B5DFC1	0	1	1	0	0.000173724	0.000212397	0	0.0641431	0.111732	0	1	1	0	0.027	0.046	1	0	0.000407201	0	0.0568175	0	2	0	0.024	0	Vps35 protein (Fragment) OS=Rattus norvegicus GN=Vps35 PE=2 SV=1
B5DFN2	0	1	1	0	0.000226706	0.000277174	0	0.137627	0.137627	0	1	1	0	0.056	0.056	0	1	0	0.000287917	0	0.0789467	0	1	0	0.033	Adenosylhomocysteinase (Fragment) OS=Rattus norvegicus GN=Ahcyl1 PE=2 SV=1
D3Z8U0	1	1	1	0.000985161	0.000821596	0.00100449	0.297179	0.297179	0.297179	1	1	1	0.113	0.113	0.113	0	1	0	0.00104343	0	0.297179	0	1	0	0.113	Histone H2B OS=Rattus norvegicus GN=Hist1h2bf PE=3 SV=1
D3ZA84	0	1	1	0	4.29867e-05	5.25561e-05	0	0.0185914	0.0185914	0	1	1	0	0.008	0.008											Protein RGD1307615 OS=Rattus norvegicus GN=RGD1307615 PE=2 SV=1
D3ZC54	3	1	1	0.00338862	0.000942002	0.0011517	1.12814	0.428894	0.428894	3	1	1	0.328	0.155	0.155											Unconventional myosin-Ib OS=Rattus norvegicus GN=Myo1b PE=2 SV=1
D3ZCN9	0	1	1	0	0.000662256	0.000809683	0	0.135011	0.135011	0	1	1	0	0.055	0.055											Uncharacterized protein OS=Rattus norvegicus PE=4 SV=1
D3ZE09	0	1	1	0	7.52563e-05	9.20094e-05	0	0.0327615	0.0327615	0	1	1	0	0.014	0.014											Uncharacterized protein OS=Rattus norvegicus PE=4 SV=1
D3ZEN5	1	1	1	0.000615148	0.000513015	0.000627219	0.399587	0.399587	0.399587	1	1	1	0.146	0.146	0.146											Protein Gprin1 OS=Rattus norvegicus GN=Gprin1 PE=4 SV=1
D3ZEN7	0	1	1	0	0.000691596	0.000845555	0	0.14025	0.14025	0	1	1	0	0.057	0.057											Protein Gprin1 OS=Rattus norvegicus GN=Gprin1 PE=4 SV=1
D3ZH53	0	1	1	0	0.000678709	0.000829799	0	0.137627	0.137627	0	1	1	0	0.056	0.056											Glyceraldehyde-3-phosphate dehydrogenase OS=Rattus norvegicus GN=RGD1560797 PE=3 SV=1
D3ZIW0	0	1	1	0	0.000903076	0.00110411	0	0.462177	0.462177	0	1	1	0	0.165	0.165	1	0	0.00105839	0	0.462177	0	1	0	0.165	0	Protein LOC100365758 OS=Rattus norvegicus GN=LOC100365758 PE=4 SV=1
D3ZJY5	0	1	1	0	0.00065043	0.000795224	0	0.1324	0.1324	0	1	1	0	0.054	0.054											Membrane-associated progesterone receptor component 1 OS=Rattus norvegicus GN=Pgrmc1 PE=2 SV=1
D3ZLY9	1	1	1	0.000977809	0.000815464	0.000996997	0.294196	0.294196	0.294196	1	1	1	0.112	0.112	0.112	0	1	0	0.00103564	0	0.294196	0	1	0	0.112	Histone H2B OS=Rattus norvegicus GN=Hist1h2bf PE=3 SV=1
D3ZNH4	1	1	1	0.000949467	0.000791828	0.000968099	0.285287	0.285287	0.285287	1	1	1	0.109	0.109	0.109	0	1	0	0.00100562	0	0.285287	0	1	0	0.109	Histone H2B OS=Rattus norvegicus GN=Hist1h2bo PE=3 SV=1
D3ZNZ9	1	1	1	0.00103989	0.00086724	0.0010603	0.315225	0.315225	0.315225	1	1	1	0.119	0.119	0.119	0	1	0	0.0011014	0	0.315225	0	1	0	0.119	Histone H2B OS=Rattus norvegicus GN=Hist3h2ba PE=3 SV=1
D3ZSG5	2	1	1	0.000555197	0.000231509	0.000283046	0.2218	0.106624	0.106624	2	1	1	0.087	0.044	0.044											Protein Tom1l2 OS=Rattus norvegicus GN=Tom1l2 PE=2 SV=1
D3ZT58	0	1	1	0	4.29529e-05	5.25148e-05	0	0.0185914	0.0185914	0	1	1	0	0.008	0.008											Leucine-rich repeat flightless-interacting protein 2 OS=Rattus norvegicus GN=Lrrfip2 PE=2 SV=1
D3ZWM5	1	1	1	0.00103989	0.00086724	0.0010603	0.315225	0.315225	0.315225	1	1	1	0.119	0.119	0.119	0	1	0	0.0011014	0	0.315225	0	1	0	0.119	Histone H2B OS=Rattus norvegicus GN=LOC684647 PE=3 SV=1
D3ZXF9	0	1	1	0	0.000395914	0.000484049	0	0.233105	0.233105	0	1	1	0	0.091	0.091											Protein RGD1307235 OS=Rattus norvegicus GN=RGD1307235 PE=2 SV=1
D3ZYW2	2	1	1	0.000610846	0.000254714	0.000311416	0.247383	0.119438	0.119438	2	1	1	0.096	0.049	0.049											Protein Fusip1 OS=Rattus norvegicus GN=Fusip1 PE=2 SV=1
D3ZZP9	1	1	1	0.00103989	0.00086724	0.0010603	0.315225	0.315225	0.315225	1	1	1	0.119	0.119	0.119	0	1	0	0.0011014	0	0.315225	0	1	0	0.119	Histone H2B OS=Rattus norvegicus GN=Hist2h2be PE=3 SV=1
D4A3B0	0	1	1	0	4.60094e-05	5.62516e-05	0	0.0209395	0.0209395	0	1	1	0	0.009	0.009											Uncharacterized protein OS=Rattus norvegicus PE=4 SV=1
D4A3Z5	0	1	1	0	0.000631631	0.000772241	0	0.127197	0.127197	0	1	1	0	0.052	0.052											Gamma-adducin OS=Rattus norvegicus GN=Add3 PE=2 SV=1
D4A3Z6	0	1	1	0	0.000723657	0.000884752	0	0.148154	0.148154	0	1	1	0	0.06	0.06											Gamma-adducin OS=Rattus norvegicus GN=Add3 PE=2 SV=1
D4A435	0	1	1	0	0.000119163	0.00014569	0	0.0495424	0.0864257	0	1	1	0	0.021	0.036	1	2	0.000139656	0.000302674	0.023293	0.116863	1	2	0.01	0.048	Protein Icam5 OS=Rattus norvegicus GN=Icam5 PE=4 SV=1
D4A5N7	0	1	1	0	0.000670382	0.000819617	0	0.135011	0.135011	0	1	1	0	0.055	0.055											Protein Myo6 OS=Rattus norvegicus GN=Myo6 PE=2 SV=1
D4A817	1	1	1	0.000891336	0.000743348	0.000908827	0.264736	0.264736	0.264736	1	1	1	0.102	0.102	0.102	0	1	0	0.000944056	0	0.264736	0	1	0	0.102	Histone H2B OS=Rattus norvegicus GN=Hist1h2bh PE=3 SV=1
D4ABR8	0	1	1	0	0.000183036	0.000223782	0	0.0423174	0.0423174	0	1	1	0	0.018	0.018											Uncharacterized protein OS=Rattus norvegicus PE=3 SV=1
D4ABS3	1	1	1	0.000949467	0.000791828	0.000968099	0.285287	0.285287	0.285287	1	1	1	0.109	0.109	0.109	0	1	0	0.00100562	0	0.285287	0	1	0	0.109	Histone H2B OS=Rattus norvegicus GN=Hist1h2bd PE=3 SV=1
D4ADE8	1	1	1	0.000197925	0.000165064	0.000201809	0.0789467	0.0789467	0.0789467	1	1	1	0.033	0.033	0.033											Mitogen-activated protein kinase 8 interacting protein 3 OS=Rattus norvegicus GN=Mapk8ip3 PE=4 SV=1
D4AE68	2	1	1	0.00147774	0.000410798	0.000502247	0.199499	0.199499	0.199499	3	1	1	0.079	0.079	0.079	1	1	0.000481447	0.00104343	0.119438	0.199499	1	2	0.049	0.079	Guanine nucleotide-binding protein G(q) subunit alpha OS=Rattus norvegicus GN=Gnaq PE=4 SV=1
D4AEG3	2	1	1	0.000798942	0.000222098	0.00027154	0.276439	0.14025	0.119438	3	1	1	0.106	0.057	0.049											Guanine nucleotide-binding protein G(q) subunit alpha OS=Rattus norvegicus GN=Gnaq PE=4 SV=1
D4AEH3	0	1	1	0	0.000341476	0.000417493	0	0.129796	0.129796	0	1	1	0	0.053	0.053											Guanine nucleotide-binding protein G(q) subunit alpha OS=Rattus norvegicus GN=Gnaq PE=4 SV=1
E9PU28	1	1	1	0.000254915	0.000212592	0.000259918	0.153453	0.153453	0.153453	1	1	1	0.062	0.062	0.062	1	0	0.000249153	0	0.153453	0	1	0	0.062	0	Inosine-5&#039;-monophosphate dehydrogenase 2 OS=Rattus norvegicus GN=Impdh2 PE=3 SV=1
F1LM09	1	1	1	0.00011955	9.97009e-05	0.000121896	0.0303861	0.0303861	0.0303861	1	1	1	0.013	0.013	0.013											Programmed cell death 6-interacting protein OS=Rattus norvegicus GN=Pdcd6ip PE=2 SV=1
F1LNN9	4	1	1	0.0029644	0.000494444	0.000604514	1.80543	0.339677	0.455459	5	1	1	0.448	0.127	0.163	5	5	0.00927166	0.00439563	1.39883	1.39883	16	7	0.38	0.38	Brain acid soluble protein 1 OS=Rattus norvegicus GN=Basp1 PE=2 SV=1
F1LP73	1	1	1	0.0014242	0.00118774	0.00145215	0.455459	0.455459	0.455459	1	1	1	0.163	0.163	0.163	0	1	0	0.00150844	0	0.455459	0	1	0	0.163	Uncharacterized protein OS=Rattus norvegicus PE=2 SV=1
F1LPW4	1	1	1	0.000218377	0.00018212	0.000222663	0.0914403	0.0914403	0.0914403	1	1	1	0.038	0.038	0.038	1	1	0.000426883	0.000231294	0.0914403	0.0914403	2	1	0.038	0.038	Sodium/calcium exchanger 1 OS=Rattus norvegicus GN=Slc8a1 PE=2 SV=1
F1LR90	0	1	1	0	0.000206564	0.000252548	0	0.124605	0.124605	0	1	1	0	0.051	0.051	0	1	0	0.000262337	0	0.0715193	0	1	0	0.03	Adenosylhomocysteinase OS=Rattus norvegicus GN=Ahcyl1 PE=2 SV=1
F1LS18	1	1	1	0.000977809	0.000815464	0.000996997	0.294196	0.294196	0.294196	1	1	1	0.112	0.112	0.112	0	1	0	0.00103564	0	0.294196	0	1	0	0.112	Histone H2B OS=Rattus norvegicus GN=Hist1h2bl PE=2 SV=1
F1LST9	1	1	1	0.000278188	0.000232	0.000283647	0.129796	0.129796	0.129796	1	1	1	0.053	0.053	0.053											Abl interactor 1 OS=Rattus norvegicus GN=Abi1 PE=4 SV=1
F1LT36	0	1	1	0	0.000628001	0.000767802	0	0.127197	0.127197	0	1	1	0	0.052	0.052											Unconventional myosin-Ib OS=Rattus norvegicus GN=Myo1b PE=2 SV=1
F1LWK8	0	1	1	0	0.000283824	0.000347007	0	0.148154	0.153453	0	1	1	0	0.06	0.062	0	0	0	0	0	0	0	0	0	0	Protein Cadm1 (Fragment) OS=Rattus norvegicus GN=Cadm1 PE=2 SV=1
F1LYY3	0	1	1	0	0.00112652	0.0013773	0	0.534617	0.644372	0	1	1	0	0.186	0.216											Protein LOC690781 (Fragment) OS=Rattus norvegicus GN=LOC690781 PE=4 SV=1
F1M2Y5	0	1	1	0	0.000269143	0.000329058	0	0.14025	0.145513	0	1	1	0	0.057	0.059	0	0	0	0	0	0	0	0	0	0	Protein Cadm1 (Fragment) OS=Rattus norvegicus GN=Cadm1 PE=2 SV=1
F1M4S2	0	1	1	0	0.000262044	0.000320378	0	0.135011	0.142878	0	1	1	0	0.055	0.058	0	0	0	0	0	0	0	0	0	0	Protein Cadm1 (Fragment) OS=Rattus norvegicus GN=Cadm1 PE=2 SV=1
F1M8U9	0	1	1	0	0.000252945	0.000309254	0	0.129796	0.137627	0	1	1	0	0.053	0.056	0	0	0	0	0	0	0	0	0	0	Protein Cadm1 (Fragment) OS=Rattus norvegicus GN=Cadm1 PE=2 SV=1
F1M9L7	0	1	1	0	0.000290618	0.000355313	0	0.1508	0.158777	0	1	1	0	0.061	0.064	0	0	0	0	0	0	0	0	0	0	Protein Cadm1 (Fragment) OS=Rattus norvegicus GN=Cadm1 PE=2 SV=1
F8WFG4	0	1	1	0	0.00070956	0.000867517	0	0.142878	0.142878	0	1	1	0	0.058	0.058											Protein LOC690372 OS=Rattus norvegicus GN=LOC690372 PE=4 SV=1
G3V6U3	2	1	1	0.000631453	0.000263307	0.000321922	0.202264	0.0939563	0.0939563	2	1	1	0.08	0.039	0.039	1	1	0.00030859	0.000668801	0.0939563	0.116863	1	2	0.039	0.048	Asparagine-linked glycosylation 2 homolog (Yeast, alpha-1,3-mannosyltransferase), isoform CRA_a OS=Rattus norvegicus GN=Alg2 PE=4 SV=1
G3V6W6	1	1	1	0.000325128	0.000271147	0.000331508	0.101539	0.101539	0.101539	1	1	1	0.042	0.042	0.042											Asparagine-linked glycosylation 2 homolog (Yeast, alpha-1,3-mannosyltransferase), isoform CRA_a OS=Rattus norvegicus GN=Alg2 PE=4 SV=1
G3V8A5	0	1	1	0	0.000137277	0.000167836	0	0.0495424	0.0864257	0	1	1	0	0.021	0.036	1	0	0.000321771	0	0.0447202	0	2	0	0.019	0	Protein Vps35 OS=Rattus norvegicus GN=Vps35 PE=4 SV=1
G3V8B3	1	1	1	0.00103989	0.00086724	0.0010603	0.315225	0.315225	0.315225	1	1	1	0.119	0.119	0.119	0	1	0	0.0011014	0	0.315225	0	1	0	0.119	Histone H2B OS=Rattus norvegicus GN=LOC684797 PE=3 SV=1
G3V9C7	1	1	1	0.00103989	0.00086724	0.0010603	0.315225	0.315225	0.315225	1	1	1	0.119	0.119	0.119	0	1	0	0.0011014	0	0.315225	0	1	0	0.119	Histone H2B OS=Rattus norvegicus GN=Hist1h2bc PE=3 SV=1
G3V9Q3	2	1	1	0.000583637	0.000243368	0.000297545	0.233105	0.114295	0.114295	2	1	1	0.091	0.047	0.047											Protein Pabpc4 OS=Rattus norvegicus GN=Pabpc4 PE=4 SV=1
O35244	0	1	1	0	0.000487822	0.000596418	0	0.191242	0.191242	0	1	1	0	0.076	0.076											D-3-phosphoglycerate dehydrogenase OS=Rattus norvegicus GN=Phgdh PE=1 SV=3
O35796	0	1	1	0	0.000391657	0.000478845	0	0.282331	0.188502	0	1	1	0	0.108	0.075	0	0	0	0	0	0	0	0	0	0	Complement component 1 Q subcomponent-binding protein, mitochondrial OS=Rattus norvegicus GN=C1qbp PE=1 SV=2
O54701	0	1	1	0	0.000163093	0.000199399	0	0.081434	0.081434	0	1	1	0	0.034	0.034	1	1	0.000191142	0.000207129	0.081434	0.081434	1	1	0.034	0.034	Sodium/potassium/calcium exchanger 2 OS=Rattus norvegicus GN=Slc24a2 PE=2 SV=1
P09527	0	1	1	0	0.000527885	0.000645399	0	0.193988	0.169499	0	1	1	0	0.077	0.068											Calcium/calmodulin-dependent protein kinase type II subunit beta OS=Rattus norvegicus GN=Camk2b PE=1 SV=1
P49088	0	1	1	0	0.000194781	0.000238142	0	0.0375284	0.0375284	0	1	1	0	0.016	0.016											Sodium/calcium exchanger 2 OS=Rattus norvegicus GN=Slc8a2 PE=2 SV=1
P63326	0	1	1	0	0.000662256	0.000809683	0	0.135011	0.135011	0	1	1	0	0.055	0.055											Actin, gamma-enteric smooth muscle OS=Rattus norvegicus GN=Actg2 PE=2 SV=1
P82471	2	1	1	0.00109493	0.000304379	0.000372138	0.142878	0.142878	0.142878	3	1	1	0.058	0.058	0.058	1	1	0.000356726	0.000773126	0.0864257	0.142878	1	2	0.036	0.058	Guanine nucleotide-binding protein G(q) subunit alpha OS=Rattus norvegicus GN=Gnaq PE=1 SV=2
P83941	0	1	1	0	0.000975645	0.00119284	0	0.51008	0.51008	0	1	1	0	0.179	0.179	1	0	0.00114344	0	0.51008	0	1	0	0.179	0	Transcription elongation factor B polypeptide 1 OS=Rattus norvegicus GN=Tceb1 PE=1 SV=1
Q00715	1	1	1	0.00104821	0.000874178	0.00106878	0.318257	0.318257	0.318257	1	1	1	0.12	0.12	0.12	0	1	0	0.00111021	0	0.318257	0	1	0	0.12	Histone H2B type 1 OS=Rattus norvegicus PE=1 SV=2
Q01728	1	1	1	0.00013494	0.000112536	0.000137588	0.0568175	0.0568175	0.0568175	1	1	1	0.024	0.024	0.024	1	1	0.000263779	0.000142921	0.0568175	0.0568175	2	1	0.024	0.024	Sodium/calcium exchanger 1 OS=Rattus norvegicus GN=Slc8a1 PE=2 SV=3
Q09426	0	1	1	0	0.000201982	0.000246946	0	0.16681	0.16681	0	1	1	0	0.067	0.067											ADP/ATP translocase 2 OS=Rattus norvegicus GN=Slc25a5 PE=1 SV=3
Q0WXX6	0	1	1	0	0.000325215	0.000397612	0	0.169499	0.177606	0	1	1	0	0.068	0.071	0	0	0	0	0	0	0	0	0	0	Secretory isoform of TSLC1 OS=Rattus norvegicus GN=Cadm1 PE=2 SV=1
Q32PW9	1	1	1	0.000343901	0.000286804	0.00035065	0.109175	0.109175	0.109175	1	1	1	0.045	0.045	0.045											Tid-1 long isoform OS=Rattus norvegicus GN=Dnaja3 PE=2 SV=1
Q3B8P6	0	1	1	0	0.000522834	0.000639223	0	0.193988	0.193988	0	1	1	0	0.077	0.077	1	1	0.00061275	0.001328	0.193988	0.247383	1	2	0.077	0.096	Alg2 protein (Fragment) OS=Rattus norvegicus GN=Alg2 PE=2 SV=1
Q45QM4	2	1	1	0.00120948	0.000336222	0.00041107	0.161449	0.161449	0.161449	3	1	1	0.065	0.065	0.065	1	1	0.000394046	0.000854007	0.0964782	0.161449	1	2	0.04	0.065	Guanine nucleotide binding protein alpha q subunit (Fragment) OS=Rattus norvegicus GN=Gnaq PE=2 SV=1
Q4VSI4	1	1	1	0.000118791	9.90682e-05	0.000121122	0.0303861	0.0303861	0.0303861	1	1	1	0.013	0.013	0.013											Ighg protein OS=Rattus norvegicus GN=Ighg PE=2 SV=1
Q5RKJ9	1	1	1	0.00131026	0.000546361	0.000667988	0.230269	0.135011	0.135011	2	1	1	0.09	0.055	0.055	1	1	0.000640324	0.000693881	0.230269	0.135011	1	1	0.09	0.055	RAB10, member RAS oncogene family OS=Rattus norvegicus GN=Rab10 PE=2 SV=1
Q5U216	1	1	1	0.000306854	0.000255907	0.000312875	0.156112	0.156112	0.156112	1	1	1	0.063	0.063	0.063	1	0	0.000599835	0	0.0543869	0	2	0	0.023	0	ATP-dependent RNA helicase DDX39A OS=Rattus norvegicus GN=Ddx39a PE=2 SV=1
Q5XI29	1	1	1	0.000283607	0.00023652	0.000289172	0.1324	0.1324	0.1324	1	1	1	0.054	0.054	0.054											Glutamate-rich WD repeat-containing protein 1 OS=Rattus norvegicus GN=Grwd1 PE=2 SV=1
Q5XIA1	1	1	1	0.000232729	0.000194089	0.000237296	0.0889301	0.0889301	0.0889301	1	1	1	0.037	0.037	0.037											2-oxoglutarate dehydrogenase, mitochondrial OS=Rattus norvegicus GN=Ogdh PE=1 SV=1
Q5XIM7	0	1	1	0	0.000174556	0.000213415	0	0.0423174	0.0423174	0	1	1	0	0.018	0.018											Serine-threonine kinase receptor-associated protein OS=Rattus norvegicus GN=Strap PE=1 SV=1
Q66HA6	0	1	1	0	0.000587485	0.000718267	0	0.233105	0.21899	0	1	1	0	0.091	0.086											Microtubule-associated protein OS=Rattus norvegicus GN=Map2 PE=2 SV=1
Q68FQ9	1	1	1	0.00058234	0.000242827	0.000296884	0.158777	0.158777	0.158777	2	1	1	0.064	0.064	0.064	0	0	0	0	0	0	0	0	0	0	LanC lantibiotic synthetase component C-like 2 (Bacterial) OS=Rattus norvegicus GN=Lancl2 PE=2 SV=1
Q6AYP5	0	1	1	0	0.000229563	0.000280667	0	0.116863	0.122018	0	1	1	0	0.048	0.05	0	0	0	0	0	0	0	0	0	0	Cell adhesion molecule 1 OS=Rattus norvegicus GN=Cadm1 PE=2 SV=1
Q6P9U9	1	1	1	0.000254915	0.000212592	0.000259918	0.153453	0.153453	0.153453	1	1	1	0.062	0.062	0.062	1	0	0.000249153	0	0.153453	0	1	0	0.062	0	Inosine-5&#039;-monophosphate dehydrogenase OS=Rattus norvegicus GN=Impdh2 PE=2 SV=1
Q75Q39	0	1	1	0	0.000179135	0.000219013	0	0.0715193	0.0715193	0	1	1	0	0.03	0.03											Cytoplasmic CAR retention protein OS=Rattus norvegicus GN=Dnajc7 PE=2 SV=1
Q78P75	0	1	1	0	0.00122778	0.0015011	0	0.399587	0.364583	0	1	1	0	0.146	0.135											Microtubule-associated protein OS=Rattus norvegicus GN=Map2 PE=2 SV=1
Q7TP86	0	1	1	0	0.000723657	0.000884752	0	0.148154	0.148154	0	1	1	0	0.06	0.06											Ab2-255 OS=Rattus norvegicus GN=Igf2bp3 PE=2 SV=1
Q7TQ88	1	1	1	0.00191279	0.000797607	0.000975165	0.352073	0.202264	0.202264	2	1	1	0.131	0.08	0.08	1	1	0.00093478	0.00101296	0.352073	0.202264	1	1	0.131	0.08	Ac1075 (Fragment) OS=Rattus norvegicus GN=Rab10 PE=2 SV=1
Q8R491	0	1	1	0	0.000204247	0.000249715	0	0.0939563	0.0939563	0	1	1	0	0.039	0.039											ATPase, H+ transporting, V1 subunit G isoform 2 OS=Rattus norvegicus GN=Atp6v1g2 PE=4 SV=1
Q8VHV7	2	1	1	0.000583637	0.000243368	0.000297545	0.233105	0.114295	0.114295	2	1	1	0.091	0.047	0.047											Ankyrin G107 OS=Rattus norvegicus GN=Ank3 PE=2 SV=1
Q923V4	0	1	1	0	0.000384761	0.000470414	0	0.224616	0.224616	0	1	1	0	0.088	0.088	1	1	0.000450932	0.000977297	0.101539	0.101539	1	2	0.042	0.042	F-box only protein 6 OS=Rattus norvegicus GN=Fbxo6 PE=2 SV=1
Q9JI66	0	1	1	0	0.000101272	0.000123816	0	0.0641431	0.0375284	0	1	1	0	0.027	0.016	1	1	0.000118688	0.000128616	0.0864257	0.0715193	1	1	0.036	0.03	Electrogenic sodium bicarbonate cotransporter 1 OS=Rattus norvegicus GN=Slc4a4 PE=1 SV=1
Q9QYA6	0	1	1	0	0.000101272	0.000123816	0	0.0641431	0.0375284	0	1	1	0	0.027	0.016	1	0	0.000118688	0	0.0864257	0	1	0	0.036	0	Electrogenic Na+ bicarbonate cotransporter OS=Rattus norvegicus GN=Slc4a4 PE=2 SV=1
Q9R063	1	1	1	0.000615148	0.000513015	0.000627219	0.399587	0.399587	0.399587	1	1	1	0.146	0.146	0.146											Abl interactor 1 OS=Rattus norvegicus GN=Abi1 PE=2 SV=3
Q9Z0T8	1	1	1	0.000609425	0.000508243	0.000621384	0.279381	0.279381	0.279381	1	1	1	0.107	0.107	0.107	1	1	0.0011913	0.000645471	0.279381	0.279381	2	1	0.107	0.107	Sodium/calcium exchanger 1 splice variant NaCa10 (Fragment) OS=Rattus norvegicus GN=Slc8a1 PE=2 SV=1
A0JN17	0	1	0	0	0.000581235	0	0	0.374042	0	0	1	0	0	0.138	0											V-Ki-ras2 Kirsten rat sarcoma viral oncogene homolog OS=Rattus norvegicus GN=Kras PE=2 SV=1
A0JPJ7	0	1	0	0	0.00027594	0	0	0.0914403	0	0	1	0	0	0.038	0											Microtubule-associated protein OS=Rattus norvegicus GN=Mapt PE=2 SV=1
B1H227	0	1	0	0	0.000259554	0	0	0.0447202	0	0	1	0	0	0.019	0											Hemoglobin alpha, adult chain 2 OS=Rattus norvegicus GN=Hba-a2 PE=2 SV=1
B1WBQ7	1	1	0	0.000140436	0.000117119	0	0.0351422	0.0351422	0	1	1	0	0.015	0.015	0											Hemoglobin alpha, adult chain 2 OS=Rattus norvegicus GN=Hba-a2 PE=2 SV=1
B1WBY8	0	1	0	0	0.000200132	0	0	0.0568175	0	0	1	0	0	0.024	0											Hemoglobin alpha, adult chain 2 OS=Rattus norvegicus GN=Hba-a2 PE=2 SV=1
B2GUV2	0	1	0	0	0.000151137	0	0	0.0889301	0	0	1	0	0	0.037	0											Serine/threonine-protein kinase BRSK1 OS=Rattus norvegicus GN=Brsk1 PE=1 SV=1
B2RYG6	0	1	0	0	0.000403219	0	0	0.174898	0	0	1	0	0	0.07	0											Coronin OS=Rattus norvegicus GN=Coro1c PE=2 SV=1
B2RYP0	0	1	0	0	0.000566177	0	0	0.224616	0	0	1	0	0	0.088	0											Dis3 protein OS=Rattus norvegicus GN=Dis3 PE=2 SV=1
B2RYP6	0	1	0	0	0.000278756	0	0	0.0914403	0	0	1	0	0	0.038	0											Dis3 protein OS=Rattus norvegicus GN=Dis3 PE=2 SV=1
B4F763	0	1	0	0	0.00013608	0	0	0.0616956	0	0	1	0	0	0.026	0											Glutamate decarboxylase 1 OS=Rattus norvegicus GN=Gad1 PE=2 SV=1
B4F773	2	1	0	0.00058234	0.000242827	0	0.196741	0.0739894	0	2	1	0	0.078	0.031	0											Putative uncharacterized protein (Fragment) OS=Rattus norvegicus PE=2 SV=1
B5DEM0	0	1	0	0	0.00022255	0	0	0.104079	0	0	1	0	0	0.043	0											SLIT-ROBO Rho GTPase-activating protein 2 OS=Rattus norvegicus GN=Srgap2 PE=2 SV=1
B5DEN5	0	1	0	0	0.000485654	0	0	0.489361	0	0	1	0	0	0.173	0											SLIT-ROBO Rho GTPase-activating protein 2 OS=Rattus norvegicus GN=Srgap2 PE=2 SV=1
B5DF99	0	1	0	0	0.000494444	0	0	0.205036	0	0	1	0	0	0.081	0											Poly(A) binding protein, cytoplasmic 3 OS=Rattus norvegicus GN=Pabpc6 PE=2 SV=1
B5DFD1	0	1	0	0	0.0001884	0	0	0.0665962	0	0	1	0	0	0.028	0											Vps35 protein (Fragment) OS=Rattus norvegicus GN=Vps35 PE=2 SV=1
C6L8E0	2	1	0	0.000396449	0.000165313	0	0.261828	0.0543869	0	2	1	0	0.101	0.023	0	15	19	0.00426237	0.00503877	0.595879	1.24905	22	24	0.203	0.352	Drebrin E OS=Rattus norvegicus GN=Dbn1 PE=2 SV=1
D1M8S3	0	1	0	0	0.000159521	0	0	0.1324	0	0	1	0	0	0.054	0											Alpha II spectrin OS=Rattus norvegicus GN=Spna2 PE=2 SV=1
D3Z7Y9	1	1	0	0.00111988	0.000933951	0	0.541701	0.541701	0	1	1	0	0.188	0.188	0											Alpha II spectrin OS=Rattus norvegicus GN=Spna2 PE=2 SV=1
D3Z8V9	0	1	0	0	0.000146478	0	0	0.0568175	0	0	1	0	0	0.024	0											Histone H2B OS=Rattus norvegicus GN=Hist1h2bf PE=3 SV=1
D3Z9E6	0	1	0	0	0.000139734	0	0	0.0399202	0	0	1	0	0	0.017	0											Protein Sfrs2 OS=Rattus norvegicus GN=Sfrs2 PE=2 SV=1
D3ZBB0	0	1	0	0	7.43348e-05	0	0	0.0327615	0	0	1	0	0	0.014	0	0	1	0	9.44056e-05	0	0.023293	0	1	0	0.01	Latrophilin-1 OS=Rattus norvegicus GN=Lphn1 PE=2 SV=1
D3ZC84	0	1	0	0	4.29023e-05	0	0	0.0185914	0	0	1	0	0	0.008	0											Unconventional myosin-Ib OS=Rattus norvegicus GN=Myo1b PE=2 SV=1
D3ZCE3	2	1	0	0.000572168	0.000238586	0	0.191242	0.0739894	0	2	1	0	0.076	0.031	0											Elongation factor 1-alpha OS=Rattus norvegicus GN=LOC100360413 PE=3 SV=1
D3ZDL9	0	1	0	0	0.00020463	0	0	0.104079	0	0	1	0	0	0.043	0											Protein Epb41l3 OS=Rattus norvegicus GN=Epb41l3 PE=2 SV=1
D3ZEF5	0	1	0	0	0.000280905	0	0	0.238797	0	0	1	0	0	0.093	0											Sodium/potassium-transporting ATPase subunit alpha-3 OS=Rattus norvegicus GN=Atp1a3 PE=2 SV=1
D3ZF94	0	1	0	0	0.000242289	0	0	0.183042	0	0	1	0	0	0.073	0	3	1	0.00113583	0.000615415	0.202264	0.101539	4	2	0.08	0.042	26S protease regulatory subunit 6A OS=Rattus norvegicus GN=Psmc3 PE=2 SV=1
D3ZFB5	2	1	0	0.000563555	0.000234994	0	0.188502	0.0715193	0	2	1	0	0.075	0.03	0											2-oxoglutarate dehydrogenase, mitochondrial OS=Rattus norvegicus GN=Ogdh PE=2 SV=1
D3ZFD0	0	1	0	0	5.32516e-05	0	0	0.0256519	0	0	1	0	0	0.011	0	11	24	0.00106097	0.00216415	0.199499	0.475707	17	32	0.079	0.169	Protein Myo18a OS=Rattus norvegicus GN=Myo18a PE=2 SV=1
D3ZFQ8	0	1	0	0	0.000335191	0	0	0.185769	0	0	1	0	0	0.074	0											Uncharacterized protein OS=Rattus norvegicus PE=4 SV=1
D3ZG25	0	1	0	0	0.000404712	0	0	0.137627	0	0	1	0	0	0.056	0											Uncharacterized protein OS=Rattus norvegicus PE=4 SV=1
D3ZGD3	0	1	0	0	0.000115145	0	0	0.0568175	0	0	1	0	0	0.024	0											Uncharacterized protein OS=Rattus norvegicus PE=4 SV=1
D3ZH64	0	1	0	0	0.00038749	0	0	0.419058	0	0	1	0	0	0.152	0											Glyceraldehyde-3-phosphate dehydrogenase OS=Rattus norvegicus GN=RGD1560797 PE=3 SV=1
D3ZJ61	0	1	0	0	0.000310432	0	0	0.081434	0	0	1	0	0	0.034	0	0	1	0	0.000394251	0	0.081434	0	1	0	0.034	Serine--tRNA ligase, cytoplasmic OS=Rattus norvegicus GN=Sars PE=2 SV=1
D3ZJE7	0	1	0	0	0.000280185	0	0	0.111732	0	0	1	0	0	0.046	0											Neuroligin-2 OS=Rattus norvegicus GN=Nlgn2 PE=2 SV=1
D3ZJI3	0	1	0	0	0.000203866	0	0	0.0519619	0	0	1	0	0	0.022	0	0	1	0	0.000258911	0	0.0519619	0	1	0	0.022	Serine--tRNA ligase, cytoplasmic OS=Rattus norvegicus GN=Sars PE=3 SV=1
D3ZKG9	0	1	0	0	8.10625e-05	0	0	0.0327615	0	0	1	0	0	0.014	0											Membrane-associated progesterone receptor component 1 OS=Rattus norvegicus GN=Pgrmc1 PE=2 SV=1
D3ZKQ3	0	1	0	0	0.000183343	0	0	0.0715193	0	0	1	0	0	0.03	0											Membrane-associated progesterone receptor component 1 OS=Rattus norvegicus GN=Pgrmc1 PE=2 SV=1
D3ZL78	0	1	0	0	0.000477171	0	0	0.185769	0	0	1	0	0	0.074	0											26S protease regulatory subunit 6A OS=Rattus norvegicus GN=Psmc3 PE=2 SV=1
D3ZLL8	1	1	0	0.0010079	0.000840556	0	0.425608	0.425608	0	1	1	0	0.154	0.154	0											Protein Ankrd6 OS=Rattus norvegicus GN=Ankrd6 PE=2 SV=1
D3ZM21	0	1	0	0	0.00041707	0	0	0.1508	0	0	1	0	0	0.061	0											Histone H2B OS=Rattus norvegicus GN=Hist1h2bf PE=3 SV=1
D3ZMN3	0	1	0	0	0.000205399	0	0	0.081434	0	0	1	0	0	0.034	0											Protein Limch1 OS=Rattus norvegicus GN=Limch1 PE=2 SV=1
D3ZMS7	3	1	0	0.00415957	0.00086724	0	1.07491	0.339677	0	4	1	0	0.317	0.127	0											Protein Limch1 OS=Rattus norvegicus GN=Limch1 PE=2 SV=1
D3ZP96	0	1	0	0	0.000120477	0	0	0.0715193	0	0	1	0	0	0.03	0											Histone H2B OS=Rattus norvegicus GN=Hist3h2ba PE=3 SV=1
D3ZPE5	0	1	0	0	0.000131337	0	0	0.0592537	0	0	1	0	0	0.025	0											Protein Igsf8 OS=Rattus norvegicus GN=Igsf8 PE=2 SV=1
D3ZPL2	3	1	0	0.00419285	0.000874178	0	1.0893	0.342765	0	4	1	0	0.32	0.128	0											Protein Igsf8 OS=Rattus norvegicus GN=Igsf8 PE=2 SV=1
D3ZPP2	0	1	0	0	0.000587485	0	0	0.233105	0	0	1	0	0	0.091	0											Actin-binding LIM protein 2 OS=Rattus norvegicus GN=Ablim2 PE=2 SV=1
D3ZQ98	2	1	0	0.000382001	0.000159289	0	0.122018	0.0616956	0	2	1	0	0.05	0.026	0	4	3	0.000746734	0.000606893	0.142878	0.183042	4	3	0.058	0.073	Dihydropyrimidinase-related protein 1 OS=Rattus norvegicus GN=Crmp1 PE=2 SV=1
D3ZQM9	0	1	0	0	0.000926036	0	0	0.339677	0	0	1	0	0	0.127	0											Dihydropyrimidinase-related protein 1 OS=Rattus norvegicus GN=Crmp1 PE=2 SV=1
D3ZR07	0	1	0	0	5.2942e-05	0	0	0.0256519	0	0	1	0	0	0.011	0	11	24	0.0010548	0.00215157	0.199499	0.472312	17	32	0.079	0.168	Protein Myo18a OS=Rattus norvegicus GN=Myo18a PE=2 SV=1
D3ZRR9	0	1	0	0	9.809e-05	0	0	0.0256519	0	0	1	0	0	0.011	0											Protein Actbl2 OS=Rattus norvegicus GN=Actbl2 PE=3 SV=1
D3ZV43	2	1	0	0.000232936	9.71309e-05	0	0.0327615	0.0280163	0	2	1	0	0.014	0.012	0											Protein Rfx4 OS=Rattus norvegicus GN=Rfx4 PE=4 SV=1
D3ZVU7	0	1	0	0	0.000245005	0	0	0.0690548	0	0	1	0	0	0.029	0											Ubiquitin carboxyl-terminal hydrolase OS=Rattus norvegicus GN=Usp5 PE=3 SV=1
D3ZXB5	0	1	0	0	4.27178e-05	0	0	0.0185914	0	0	1	0	0	0.008	0											Protein Rps4y2 OS=Rattus norvegicus GN=Rps4y2 PE=4 SV=1
D3ZXH5	1	1	0	0.000511822	0.000426845	0	0.273503	0.273503	0	1	1	0	0.105	0.105	0											Protein RGD1565490 OS=Rattus norvegicus GN=RGD1565490 PE=4 SV=1
D3ZXH7	1	1	0	0.000693262	0.00057816	0	0.389953	0.389953	0	1	1	0	0.143	0.143	0											Protein RGD1565490 OS=Rattus norvegicus GN=RGD1565490 PE=4 SV=1
D3ZY03	0	1	0	0	9.79142e-05	0	0	0.0256519	0	0	1	0	0	0.011	0											Protein Flna OS=Rattus norvegicus GN=Flna PE=2 SV=1
D3ZYX0	2	1	0	0.00056968	0.000237548	0	0.191242	0.0715193	0	2	1	0	0.076	0.03	0											Protein Fusip1 OS=Rattus norvegicus GN=Fusip1 PE=2 SV=1
D3ZZ55	0	1	0	0	0.000116495	0	0	0.0543869	0	0	1	0	0	0.023	0											Uncharacterized protein OS=Rattus norvegicus PE=4 SV=1
D3ZZH8	0	1	0	0	0.000156326	0	0	0.0739894	0	0	1	0	0	0.031	0											Brevican core protein OS=Rattus norvegicus GN=Bcan PE=2 SV=1
D3ZZK1	1	1	0	0.00110106	0.000918254	0	0.261828	0.261828	0	1	1	0	0.101	0.101	0	1	1	0.00107617	0.00116619	0.261828	0.261828	1	1	0.101	0.101	Protein LOC100359563 OS=Rattus norvegicus GN=LOC100359563 PE=4 SV=1
D3ZZS4	0	1	0	0	9.93384e-05	0	0	0.0256519	0	0	1	0	0	0.011	0											Protein Tom1l2 OS=Rattus norvegicus GN=Tom1l2 PE=2 SV=1
D3ZZZ9	0	1	0	0	0.000117245	0	0	0.0568175	0	0	1	0	0	0.024	0											Protein Tom1l2 OS=Rattus norvegicus GN=Tom1l2 PE=2 SV=1
D4A097	0	1	0	0	0.000888392	0	0	0.374042	0	0	1	0	0	0.138	0											Protein Tom1l2 OS=Rattus norvegicus GN=Tom1l2 PE=2 SV=1
D4A0E9	0	1	0	0	0.000584343	0	0	0.158777	0	0	1	0	0	0.064	0	0	1	0	0.000742119	0	0.158777	0	1	0	0.064	Serine--tRNA ligase, cytoplasmic OS=Rattus norvegicus GN=Sars PE=2 SV=1
D4A144	0	1	0	0	7.23657e-05	0	0	0.0327615	0	0	1	0	0	0.014	0	0	1	0	9.19048e-05	0	0.0209395	0	1	0	0.009	Latrophilin-1 OS=Rattus norvegicus GN=Lphn1 PE=2 SV=1
D4A1C0	0	1	0	0	0.000124456	0	0	0.0616956	0	0	1	0	0	0.026	0											Eukaryotic translation initiation factor 3, subunit 12 (Predicted), isoform CRA_b OS=Rattus norvegicus GN=Eif3k PE=4 SV=1
D4A2Y2	0	1	0	0	0.000247783	0	0	0.104079	0	0	1	0	0	0.043	0											Unconventional myosin-Ib OS=Rattus norvegicus GN=Myo1b PE=2 SV=1
D4A493	0	1	0	0	0.000119163	0	0	0.0568175	0	0	1	0	0	0.024	0											Uncharacterized protein OS=Rattus norvegicus PE=3 SV=1
D4A4L6	2	1	0	0.00223977	0.000933951	0	0.914256	0.342765	0	2	1	0	0.282	0.128	0											Protein Sdf2 OS=Rattus norvegicus GN=Sdf2 PE=4 SV=1
D4A6B1	2	1	0	0.000740262	0.000308679	0	0.25603	0.0964782	0	2	1	0	0.099	0.04	0											Protein Arvcf OS=Rattus norvegicus GN=Arvcf PE=4 SV=1
D4A8J8	0	1	0	0	0.000166828	0	0	0.0764652	0	0	1	0	0	0.032	0											Tubulin alpha-1B chain OS=Rattus norvegicus GN=Tuba1b PE=3 SV=1
D4A8P1	1	1	0	0.0010317	0.000860411	0	0.435489	0.435489	0	1	1	0	0.157	0.157	0											Protein LOC100362099 OS=Rattus norvegicus GN=LOC100362099 PE=4 SV=1
D4AAC7	0	1	0	0	0.000269143	0	0	0.145513	0	0	1	0	0	0.059	0											Dipeptidyl aminopeptidase-like protein 6 OS=Rattus norvegicus GN=Dpp6 PE=2 SV=1
D4ABK8	0	1	0	0	0.000131653	0	0	0.0641431	0	0	1	0	0	0.027	0											Uncharacterized protein OS=Rattus norvegicus PE=3 SV=1
E9PTV2	0	1	0	0	0.000401736	0	0	0.174898	0	0	1	0	0	0.07	0											Myosin-11 OS=Rattus norvegicus GN=Myh11 PE=2 SV=1
F1LM42	0	1	0	0	2.78259e-05	0	0	0.0115795	0	0	1	0	0	0.005	0	0	0	0	0	0	0	0	0	0	0	Protein Ank2 (Fragment) OS=Rattus norvegicus GN=Ank2 PE=2 SV=1
F1LM91	0	1	0	0	5.46361e-05	0	0	0.0256519	0	0	1	0	0	0.011	0	0	0	0	0	0	0	0	0	0	0	Protein Myo18a OS=Rattus norvegicus GN=Myo18a PE=2 SV=1
F1LN71	0	1	0	0	8.66552e-05	0	0	0.023293	0	0	1	0	0	0.01	0											Uncharacterized protein (Fragment) OS=Rattus norvegicus PE=2 SV=1
F1LNC1	0	1	0	0	6.36785e-05	0	0	0.0303861	0	0	1	0	0	0.013	0	0	0	0	0	0	0	0	0	0	0	Protein Myo18a (Fragment) OS=Rattus norvegicus GN=Myo18a PE=2 SV=1
F1LNU9	0	1	0	0	0.000160694	0	0	0.0764652	0	0	1	0	0	0.032	0											Calcium/calmodulin-dependent protein kinase type II subunit beta (Fragment) OS=Rattus norvegicus GN=Camk2b PE=2 SV=1
F1LNV4	1	1	0	0.00019469	0.000162366	0	0.0495424	0.0495424	0	1	1	0	0.021	0.021	0											Calcium/calmodulin-dependent protein kinase type II subunit beta (Fragment) OS=Rattus norvegicus GN=Camk2b PE=2 SV=1
F1LP75	0	1	0	0	0.000321389	0	0	0.106624	0	0	1	0	0	0.044	0											Uncharacterized protein OS=Rattus norvegicus PE=2 SV=1
F1LP80	0	1	0	0	0.000177102	0	0	0.0739894	0	0	1	0	0	0.031	0	2	1	0.000622681	0.000224921	0.0739894	0.0739894	3	1	0.031	0.031	Neurosecretory protein VGF OS=Rattus norvegicus GN=Vgf PE=2 SV=1
F1LPE4	0	1	0	0	0.000155881	0	0	0.0641431	0	0	1	0	0	0.027	0											Rabphilin-3A OS=Rattus norvegicus GN=Rph3a PE=2 SV=1
F1LPH9	0	1	0	0	0.000154122	0	0	0.0375284	0	0	1	0	0	0.016	0											Protein Ank3 (Fragment) OS=Rattus norvegicus GN=Ank3 PE=2 SV=1
F1LPS8	1	1	0	0.000408182	0.000340412	0	0.114295	0.114295	0	1	1	0	0.047	0.047	0											Transcription elongation factor B polypeptide 2 (Fragment) OS=Rattus norvegicus GN=Tceb2 PE=2 SV=1
F1LPX3	0	1	0	0	0.00057816	0	0	0.374042	0	0	1	0	0	0.138	0											Sodium/calcium exchanger 1 OS=Rattus norvegicus GN=Slc8a1 PE=2 SV=1
F1LQC0	1	1	0	0.000111134	9.26821e-05	0	0.0519619	0.0519619	0	1	1	0	0.022	0.022	0											Vesicle-fusing ATPase (Fragment) OS=Rattus norvegicus GN=Nsf PE=2 SV=1
F1LQN9	0	1	0	0	0.000201238	0	0	0.0690548	0	0	1	0	0	0.029	0											Reticulon-4 OS=Rattus norvegicus GN=Rtn4 PE=2 SV=1
F1LQS4	0	1	0	0	9.93384e-05	0	0	0.0592537	0	0	1	0	0	0.025	0	2	1	0.00046569	0.00012616	0.0592537	0.0280163	4	1	0.025	0.012	ATP-citrate synthase OS=Rattus norvegicus GN=Acly PE=2 SV=1
F1LQZ3	0	1	0	0	0.00015655	0	0	0.0641431	0	0	1	0	0	0.027	0											Uncharacterized protein (Fragment) OS=Rattus norvegicus PE=2 SV=1
F1LR64	0	1	0	0	0.000145116	0	0	0.0447202	0	0	1	0	0	0.019	0											Abl interactor 1 OS=Rattus norvegicus GN=Abi1 PE=4 SV=1
F1LR80	0	1	0	0	0.00021681	0	0	0.273503	0	0	1	0	0	0.105	0	2	1	0.000508194	0.00027535	0.172195	0.127197	2	1	0.069	0.052	CaM kinase-like vesicle-associated protein OS=Rattus norvegicus GN=Camkv PE=2 SV=1
F1LRE8	0	1	0	0	0.000161168	0	0	0.135011	0	0	1	0	0	0.055	0											Keratin, type II cytoskeletal 73 OS=Rattus norvegicus GN=Krt73 PE=3 SV=1
F1LRK6	0	1	0	0	0.000400265	0	0	0.164126	0	0	1	0	0	0.066	0											Potassium-transporting ATPase alpha chain 1 OS=Rattus norvegicus GN=Atp4a PE=2 SV=1
F1LS55	0	1	0	0	0.00015072	0	0	0.0616956	0	0	1	0	0	0.026	0											Protein kinase C beta type (Fragment) OS=Rattus norvegicus GN=Prkcb PE=2 SV=1
F1LSF0	0	1	0	0	0.000300198	0	0	0.207814	0	0	1	0	0	0.082	0	0	1	0	0.000381253	0	0.224616	0	1	0	0.088	Cell adhesion molecule 2 (Fragment) OS=Rattus norvegicus GN=Cadm2 PE=2 SV=1
F1LSR4	0	1	0	0	7.21269e-05	0	0	0.0327615	0	0	1	0	0	0.014	0	0	1	0	9.16014e-05	0	0.0209395	0	1	0	0.009	Latrophilin-1 OS=Rattus norvegicus GN=Lphn1 PE=2 SV=1
F1LT37	0	1	0	0	0.000575117	0	0	0.199499	0	0	1	0	0	0.079	0											Unconventional myosin-Ib OS=Rattus norvegicus GN=Myo1b PE=2 SV=1
F1LTJ3	0	1	0	0	0.000446009	0	0	0.1508	0	0	1	0	0	0.061	0											Uncharacterized protein (Fragment) OS=Rattus norvegicus PE=4 SV=1
F1LTR6	1	1	0	0.000425411	0.00035478	0	0.153453	0.153453	0	1	1	0	0.062	0.062	0											Protein LOC362382 (Fragment) OS=Rattus norvegicus GN=LOC362382 PE=4 SV=1
F1LXD5	0	1	0	0	0.000910602	0	0	0.496236	0	0	1	0	0	0.175	0											Uncharacterized protein (Fragment) OS=Rattus norvegicus PE=2 SV=1
F1LYU6	0	1	0	0	0.000984434	0	0	0.25603	0	0	1	0	0	0.099	0											Protein LOC690781 (Fragment) OS=Rattus norvegicus GN=LOC690781 PE=4 SV=1
F1LZG3	3	1	0	0.00455744	0.000950193	0	1.22843	0.377209	0	4	1	0	0.348	0.139	0											Calcium/calmodulin-dependent protein kinase type II subunit beta (Fragment) OS=Rattus norvegicus GN=Camk2b PE=2 SV=1
F1M0Y0	0	1	0	0	9.05321e-05	0	0	0.0375284	0	0	1	0	0	0.016	0											Protein LOC100361705 (Fragment) OS=Rattus norvegicus GN=LOC100361705 PE=4 SV=1
F1M1K3	0	1	0	0	0.000284563	0	0	0.135011	0	0	1	0	0	0.055	0											Uncharacterized protein (Fragment) OS=Rattus norvegicus PE=4 SV=1
F1M1N4	0	1	0	0	0.000126035	0	0	0.0399202	0	0	1	0	0	0.017	0											Uncharacterized protein (Fragment) OS=Rattus norvegicus PE=4 SV=1
F1M1S4	0	1	0	0	0.000397354	0	0	0.161449	0	0	1	0	0	0.065	0											Uncharacterized protein (Fragment) OS=Rattus norvegicus PE=3 SV=1
F1M279	3	1	0	0.00503948	0.00105069	0	1.42661	0.425608	0	4	1	0	0.385	0.154	0											Protein Rab1 (Fragment) OS=Rattus norvegicus GN=Rab1 PE=2 SV=1
F1M2Z7	0	1	0	0	0.000141361	0	0	0.0495424	0	0	1	0	0	0.021	0											Uncharacterized protein (Fragment) OS=Rattus norvegicus PE=3 SV=1
F1M2Z9	0	1	0	0	0.000147466	0	0	0.0519619	0	0	1	0	0	0.022	0											Uncharacterized protein (Fragment) OS=Rattus norvegicus PE=3 SV=1
F1M3T0	0	1	0	0	0.000146674	0	0	0.0447202	0	0	1	0	0	0.019	0											Uncharacterized protein (Fragment) OS=Rattus norvegicus PE=4 SV=1
F1M4I4	0	1	0	0	0.000164815	0	0	0.0764652	0	0	1	0	0	0.032	0											Uncharacterized protein (Fragment) OS=Rattus norvegicus PE=4 SV=1
F1M4R7	0	1	0	0	0.000213422	0	0	0.0739894	0	0	1	0	0	0.031	0	1	0	0.000250127	0	0.0739894	0	1	0	0.031	0	Chondroitin sulfate proteoglycan 5 (Fragment) OS=Rattus norvegicus GN=Cspg5 PE=2 SV=1
F1M591	0	1	0	0	0.000554681	0	0	0.355189	0	0	1	0	0	0.132	0											GRAM domain-containing protein 3 (Fragment) OS=Rattus norvegicus GN=Gramd3 PE=2 SV=1
F1M5C1	0	1	0	0	0.000255309	0	0	0.0964782	0	0	1	0	0	0.04	0											Calcium/calmodulin-dependent protein kinase type II subunit beta (Fragment) OS=Rattus norvegicus GN=Camk2b PE=2 SV=1
F1M5K8	0	1	0	0	6.35304e-05	0	0	0.0303861	0	0	1	0	0	0.013	0	0	0	0	0	0	0	0	0	0	0	Protein Myo18a (Fragment) OS=Rattus norvegicus GN=Myo18a PE=2 SV=1
F1M5N3	0	1	0	0	2.84711e-05	0	0	0.0115795	0	0	1	0	0	0.005	0	0	31	0	0.00151866	0	0.227439	0	42	0	0.089	Protein Ank2 (Fragment) OS=Rattus norvegicus GN=Ank2 PE=2 SV=1
F1M616	0	1	0	0	0.000143214	0	0	0.0495424	0	0	1	0	0	0.021	0											Uncharacterized protein (Fragment) OS=Rattus norvegicus PE=4 SV=1
F1M691	2	1	0	0.000458134	0.000191035	0	0.145513	0.0739894	0	2	1	0	0.059	0.031	0	4	3	0.000895558	0.000727847	0.174898	0.2218	4	3	0.07	0.087	Dihydropyrimidinase-related protein 1 (Fragment) OS=Rattus norvegicus GN=Crmp1 PE=2 SV=1
F1M787	1	1	0	0.000115137	9.60213e-05	0	0.0303861	0.0280163	0	1	1	0	0.013	0.012	0	0	2	0	0.000365842	0	0.106624	0	3	0	0.044	Catenin delta-2 OS=Rattus norvegicus GN=Ctnnd2 PE=2 SV=1
F1M7H9	0	1	0	0	0.000331128	0	0	0.109175	0	0	1	0	0	0.045	0											Protein RGD1561928 (Fragment) OS=Rattus norvegicus GN=RGD1561928 PE=4 SV=1
F1M7N2	0	1	0	0	0.000200499	0	0	0.0739894	0	0	1	0	0	0.031	0											Protein RGD1561928 (Fragment) OS=Rattus norvegicus GN=RGD1561928 PE=4 SV=1
F1M885	0	1	0	0	5.17143e-05	0	0	0.0423174	0	0	1	0	0	0.018	0											Uncharacterized protein (Fragment) OS=Rattus norvegicus PE=2 SV=1
F1M8G9	0	1	0	0	0.000130708	0	0	0.0303861	0	0	1	0	0	0.013	0											Uncharacterized protein (Fragment) OS=Rattus norvegicus PE=4 SV=1
F1M8K1	0	1	0	0	0.00010787	0	0	0.0641431	0	0	1	0	0	0.027	0											Uncharacterized protein (Fragment) OS=Rattus norvegicus PE=4 SV=1
F1M9B9	0	1	0	0	0.000194089	0	0	0.164126	0	0	1	0	0	0.066	0											Sodium/calcium exchanger 2 OS=Rattus norvegicus GN=Slc8a2 PE=2 SV=1
F1M9E6	1	1	0	0.000112662	9.39572e-05	0	0.0303861	0.0280163	0	1	1	0	0.013	0.012	0	0	2	0	0.000357978	0	0.104079	0	3	0	0.043	Catenin delta-2 OS=Rattus norvegicus GN=Ctnnd2 PE=2 SV=1
F1M9N1	0	1	0	0	0.000335191	0	0	0.135011	0	0	1	0	0	0.055	0											Protein Cadm1 (Fragment) OS=Rattus norvegicus GN=Cadm1 PE=2 SV=1
F1M9N9	0	1	0	0	2.80329e-05	0	0	0.0115795	0	0	1	0	0	0.005	0	27	34	0.0012156	0.00174449	0.199499	0.241652	37	49	0.079	0.094	Protein Ank2 (Fragment) OS=Rattus norvegicus GN=Ank2 PE=2 SV=1
F1MA36	1	1	0	0.000109737	4.57589e-05	0	0.023293	0.0256519	0	2	1	0	0.01	0.011	0	24	66	0.00166248	0.00528837	0.412538	1.18776	31	91	0.15	0.34	Spectrin beta chain, non-erythrocytic 2 OS=Rattus norvegicus GN=Sptbn2 PE=2 SV=1
F8WFW8	1	1	0	0.000365996	0.00030523	0	0.109175	0.303167	0	1	1	0	0.045	0.115	0	0	1	0	0.000387643	0	0.0739894	0	1	0	0.031	Mitogen-activated protein kinase 1 OS=Rattus norvegicus GN=Mapk1 PE=4 SV=1
F8WG81	0	1	0	0	0.000453412	0	0	0.282331	0	0	1	0	0	0.108	0											Synaptosomal-associated protein (Fragment) OS=Rattus norvegicus GN=Snap25 PE=3 SV=1
F8WG98	0	1	0	0	0.000321389	0	0	0.122018	0	0	1	0	0	0.05	0											Synaptosomal-associated protein (Fragment) OS=Rattus norvegicus GN=Snap25 PE=3 SV=1
F8WGA1	0	1	0	0	8.88392e-05	0	0	0.0375284	0	0	1	0	0	0.016	0											Synaptosomal-associated protein (Fragment) OS=Rattus norvegicus GN=Snap25 PE=3 SV=1
G3V6E4	0	1	0	0	0.000207742	0	0	0.129796	0	0	1	0	0	0.053	0											ATP synthase subunit beta OS=Rattus norvegicus GN=Atp5b PE=3 SV=1
G3V6L4	0	1	0	0	0.000114421	0	0	0.0715193	0	0	1	0	0	0.03	0											4-trimethylaminobutyraldehyde dehydrogenase OS=Rattus norvegicus GN=Aldh9a1 PE=3 SV=1
G3V7B6	1	1	0	0.000522018	0.000435347	0	0.127197	0.127197	0	1	1	0	0.052	0.052	0											Cytoplasmic dynein 1 intermediate chain 1 OS=Rattus norvegicus GN=Dync1i1 PE=4 SV=1
G3V7G8	0	1	0	0	0.000150099	0	0	0.0914403	0	0	1	0	0	0.038	0											Cytoplasmic dynein 1 light intermediate chain 1 OS=Rattus norvegicus GN=Dync1li1 PE=4 SV=1
G3V7L6	0	1	0	0	0.000252361	0	0	0.106624	0	0	1	0	0	0.044	0											Eukaryotic translation initiation factor 3, subunit 6 interacting protein OS=Rattus norvegicus GN=Eif3s6ip PE=4 SV=1
G3V7P1	0	1	0	0	0.000398804	0	0	0.172195	0	0	1	0	0	0.069	0											ATPase, H+ transporting, V1 subunit E isoform 1, isoform CRA_a OS=Rattus norvegicus GN=Atp6v1e1 PE=3 SV=1
G3V7S5	2	1	0	0.000461361	0.000192381	0	0.258925	0.191242	0	2	1	0	0.1	0.076	0											ATPase, H+ transporting, V1 subunit E isoform 1, isoform CRA_a OS=Rattus norvegicus GN=Atp6v1e1 PE=3 SV=1
G3V7T6	0	1	0	0	8.37977e-05	0	0	0.0568175	0	0	1	0	0	0.024	0											ATPase, H+ transporting, V1 subunit E isoform 1, isoform CRA_a OS=Rattus norvegicus GN=Atp6v1e1 PE=3 SV=1
G3V888	0	1	0	0	9.92482e-05	0	0	0.0592537	0	0	1	0	0	0.025	0	2	1	0.000465267	0.000126046	0.0592537	0.0280163	4	1	0.025	0.012	ATP citrate lyase, isoform CRA_a OS=Rattus norvegicus GN=Acly PE=4 SV=1
G3V8T8	0	1	0	0	0.000197957	0	0	0.161449	0	0	1	0	0	0.065	0											Protein Ruvbl2 OS=Rattus norvegicus GN=Ruvbl2 PE=4 SV=1
G3V8W2	0	1	0	0	0.000246109	0	0	0.0914403	0	0	1	0	0	0.038	0											Protein Ruvbl2 OS=Rattus norvegicus GN=Ruvbl2 PE=4 SV=1
G3V918	0	1	0	0	0.00010819	0	0	0.0375284	0	0	1	0	0	0.016	0											Protein Kb15 OS=Rattus norvegicus GN=Kb15 PE=3 SV=1
G3V9A3	0	1	0	0	0.000440614	0	0	0.309182	0	0	1	0	0	0.117	0											Myosin light polypeptide 6 OS=Rattus norvegicus GN=Myl6b PE=4 SV=1
G3V9G4	0	1	0	0	0.000100158	0	0	0.0592537	0	0	1	0	0	0.025	0	2	1	0.000469532	0.000127201	0.0592537	0.0280163	4	1	0.025	0.012	ATP citrate lyase, isoform CRA_b OS=Rattus norvegicus GN=Acly PE=4 SV=1
G3V9W5	0	1	0	0	0.000259554	0	0	0.0864257	0	0	1	0	0	0.036	0											Cytoplasmic dynein 1 intermediate chain 2 OS=Rattus norvegicus GN=Dync1i2 PE=4 SV=1
G3V9Y7	0	1	0	0	0.000245556	0	0	0.0964782	0	0	1	0	0	0.04	0											Myosin, heavy polypeptide 10, non-muscle, isoform CRA_b OS=Rattus norvegicus GN=Myh10 PE=4 SV=1
O35116	1	1	0	0.000496312	0.00041391	0	0.14025	0.129796	0	1	1	0	0.057	0.053	0											D-3-phosphoglycerate dehydrogenase OS=Rattus norvegicus GN=Phgdh PE=1 SV=3
O35791	0	1	0	0	0.000628001	0	0	0.253141	0	0	1	0	0	0.098	0											Bifunctional purine biosynthesis protein PURH OS=Rattus norvegicus GN=Atic PE=1 SV=2
O35795	0	1	0	0	0.000220752	0	0	0.081434	0	0	1	0	0	0.034	0											Bifunctional purine biosynthesis protein PURH OS=Rattus norvegicus GN=Atic PE=1 SV=2
O35964	0	1	0	0	0.000296935	0	0	0.0914403	0	0	1	0	0	0.038	0											DnaJ homolog subfamily A member 2 OS=Rattus norvegicus GN=Dnaja2 PE=2 SV=1
O55166	0	1	0	0	0.000151137	0	0	0.0889301	0	0	1	0	0	0.037	0											Sodium/potassium/calcium exchanger 2 OS=Rattus norvegicus GN=Slc24a2 PE=2 SV=1
O88370	0	1	0	0	0.000260172	0	0	0.0864257	0	0	1	0	0	0.036	0											270 kDa ankyrin G isoform (Fragment) OS=Rattus norvegicus GN=Ank3 PE=2 SV=2
O88382	0	1	0	0	8.55695e-05	0	0	0.0209395	0	0	1	0	0	0.009	0											Phosphatidylinositol 5-phosphate 4-kinase type-2 beta OS=Rattus norvegicus GN=Pip4k2b PE=1 SV=1
O88917	0	1	0	0	7.21269e-05	0	0	0.0327615	0	0	1	0	0	0.014	0	0	1	0	9.16014e-05	0	0.0209395	0	1	0	0.009	Latrophilin-1 OS=Rattus norvegicus GN=Lphn1 PE=1 SV=1
O88953	0	1	0	0	0.000466975	0	0	0.425608	0	0	1	0	0	0.154	0											Latrophilin-1 OS=Rattus norvegicus GN=Lphn1 PE=1 SV=1
O88959	0	1	0	0	0.000312206	0	0	0.111732	0	0	1	0	0	0.046	0											Latrophilin-1 OS=Rattus norvegicus GN=Lphn1 PE=1 SV=1
P00507	0	1	0	0	0.000254121	0	0	0.129796	0	0	1	0	0	0.053	0	1	2	0.000297825	0.000645471	0.129796	0.233105	1	2	0.053	0.091	Aspartate aminotransferase, mitochondrial OS=Rattus norvegicus GN=Got2 PE=1 SV=2
P08461	0	1	0	0	0.000172899	0	0	0.0665962	0	0	1	0	0	0.028	0											Calcium/calmodulin-dependent protein kinase type II subunit beta OS=Rattus norvegicus GN=Camk2b PE=1 SV=1
P08644	0	1	0	0	0.00057816	0	0	0.374042	0	0	1	0	0	0.138	0											Calcium/calmodulin-dependent protein kinase type II subunit beta OS=Rattus norvegicus GN=Camk2b PE=1 SV=1
P0C089	1	1	0	0.000678894	0.000566177	0	0.16681	0.16681	0	1	1	0	0.067	0.067	0											Synapsin-1 OS=Rattus norvegicus GN=Syn1 PE=1 SV=3
P0C5X8	2	1	0	0.00058234	0.000242827	0	0.196741	0.0739894	0	2	1	0	0.078	0.031	0											Histone H2A type 1-E OS=Rattus norvegicus PE=1 SV=2
P10760	0	1	0	0	0.000252945	0	0	0.111732	0	0	1	0	0	0.046	0	1	1	0.000296446	0.000321241	0.0592537	0.111732	1	1	0.025	0.046	Adenosylhomocysteinase OS=Rattus norvegicus GN=Ahcy PE=1 SV=3
P16638	0	1	0	0	9.93384e-05	0	0	0.0592537	0	0	1	0	0	0.025	0	2	1	0.00046569	0.00012616	0.0592537	0.0280163	4	1	0.025	0.012	ATP-citrate synthase OS=Rattus norvegicus GN=Acly PE=1 SV=1
P20156	0	1	0	0	0.000177102	0	0	0.0739894	0	0	1	0	0	0.031	0	2	1	0.000622681	0.000224921	0.0739894	0.0739894	3	1	0.031	0.031	Neurosecretory protein VGF OS=Rattus norvegicus GN=Vgf PE=1 SV=3
P20171	0	1	0	0	0.00057816	0	0	0.374042	0	0	1	0	0	0.138	0											Neurosecretory protein VGF OS=Rattus norvegicus GN=Vgf PE=1 SV=3
P23514	0	1	0	0	0.000114661	0	0	0.0543869	0	0	1	0	0	0.023	0											Protein-L-isoaspartate(D-aspartate) O-methyltransferase OS=Rattus norvegicus GN=Pcmt1 PE=1 SV=2
P25113	0	1	0	0	0.000430206	0	0	0.177606	0	0	1	0	0	0.071	0											Excitatory amino acid transporter 1 OS=Rattus norvegicus GN=Slc1a3 PE=1 SV=2
P41565	0	1	0	0	0.000278046	0	0	0.199499	0	0	1	0	0	0.079	0											Megakaryocyte-associated tyrosine-protein kinase OS=Rattus norvegicus GN=Matk PE=2 SV=1
P43244	0	1	0	0	0.000129316	0	0	0.0592537	0	0	1	0	0	0.025	0											L-lactate dehydrogenase B chain OS=Rattus norvegicus GN=Ldhb PE=1 SV=2
P48500	1	1	0	0.000526211	0.000438844	0	0.318257	0.306171	0	1	1	0	0.12	0.116	0	0	1	0	0.000557334	0	0.318257	0	1	0	0.12	Triosephosphate isomerase OS=Rattus norvegicus GN=Tpi1 PE=1 SV=2
P51146	0	1	0	0	0.000513015	0	0	0.324342	0	0	1	0	0	0.122	0											Sodium/calcium exchanger 2 OS=Rattus norvegicus GN=Slc8a2 PE=2 SV=1
P52631	0	1	0	0	0.000141912	0	0	0.0543869	0	0	1	0	0	0.023	0											Importin subunit beta-1 OS=Rattus norvegicus GN=Kpnb1 PE=1 SV=1
P54275	1	1	0	0.000140436	0.000117119	0	0.0351422	0.0351422	0	1	1	0	0.015	0.015	0											AP-3 complex subunit mu-2 OS=Rattus norvegicus GN=Ap3m2 PE=2 SV=1
P55068	0	1	0	0	0.000123751	0	0	0.0423174	0	0	1	0	0	0.018	0	0	0	0	0	0	0	0	0	0	0	Brevican core protein OS=Rattus norvegicus GN=Bcan PE=1 SV=2
P60123	0	1	0	0	0.000239632	0	0	0.193988	0	0	1	0	0	0.077	0											Guanine nucleotide-binding protein G(o) subunit alpha OS=Rattus norvegicus GN=Gnao1 PE=1 SV=2
P60868	1	1	0	0.00110106	0.000918254	0	0.261828	0.261828	0	1	1	0	0.101	0.101	0	1	1	0.00107617	0.00116619	0.261828	0.261828	1	1	0.101	0.101	40S ribosomal protein S20 OS=Rattus norvegicus GN=Rps20 PE=3 SV=1
P61589	0	1	0	0	0.000566177	0	0	0.224616	0	0	1	0	0	0.088	0											Putative 60S ribosomal protein L37a OS=Rattus norvegicus GN=Rpl37a-ps1 PE=5 SV=2
P62193	0	1	0	0	0.000248346	0	0	0.104079	0	0	1	0	0	0.043	0	0	1	0	0.0003154	0	0.104079	0	1	0	0.043	26S protease regulatory subunit 4 OS=Rattus norvegicus GN=Psmc1 PE=2 SV=1
P62246	1	1	0	0.0010079	0.000840556	0	0.425608	0.425608	0	1	1	0	0.154	0.154	0											26S protease regulatory subunit 4 OS=Rattus norvegicus GN=Psmc1 PE=2 SV=1
P62483	0	1	0	0	0.000297744	0	0	0.169499	0	0	1	0	0	0.068	0											40S ribosomal protein S11 OS=Rattus norvegicus GN=Rps11 PE=1 SV=3
P62747	0	1	0	0	0.000557511	0	0	0.2218	0	0	1	0	0	0.087	0											Actin, aortic smooth muscle OS=Rattus norvegicus GN=Acta2 PE=2 SV=1
P63086	1	1	0	0.000365996	0.00030523	0	0.109175	0.303167	0	1	1	0	0.045	0.115	0	0	1	0	0.000387643	0	0.0739894	0	1	0	0.031	Mitogen-activated protein kinase 1 OS=Rattus norvegicus GN=Mapk1 PE=1 SV=3
P82808	0	1	0	0	0.000160458	0	0	0.0764652	0	0	1	0	0	0.032	0											Guanine nucleotide-binding protein G(q) subunit alpha OS=Rattus norvegicus GN=Gnaq PE=1 SV=2
P97536	0	1	0	0	8.88392e-05	0	0	0.0375284	0	0	1	0	0	0.016	0											Elongation factor Tu, mitochondrial OS=Rattus norvegicus GN=Tufm PE=1 SV=1
P97538	0	1	0	0	0.000525347	0	0	0.116863	0	0	1	0	0	0.048	0											Elongation factor Tu, mitochondrial OS=Rattus norvegicus GN=Tufm PE=1 SV=1
Q04970	0	1	0	0	0.00057816	0	0	0.374042	0	0	1	0	0	0.138	0											Methylosome subunit pICln OS=Rattus norvegicus GN=Clns1a PE=2 SV=1
Q05175	0	1	0	0	0.000496692	0	0	0.339677	0	0	1	0	0	0.127	0	5	5	0.0093138	0.00441561	1.40991	1.40991	16	7	0.382	0.382	Brain acid soluble protein 1 OS=Rattus norvegicus GN=Basp1 PE=1 SV=2
Q07266	2	1	0	0.000370655	0.000154558	0	0.244515	0.0495424	0	2	1	0	0.095	0.021	0	15	19	0.00398504	0.00471093	0.548817	1.13796	22	24	0.19	0.33	Drebrin OS=Rattus norvegicus GN=Dbn1 PE=2 SV=3
Q1WIM2	0	1	0	0	0.000251201	0	0	0.172195	0	0	1	0	0	0.069	0	0	1	0	0.000319026	0	0.185769	0	1	0	0.074	Cell adhesion molecule 2 OS=Rattus norvegicus GN=Cadm2 PE=1 SV=2
Q1WIM3	2	1	0	0.00066175	0.00027594	0	0.425608	0.109175	0	2	1	0	0.154	0.045	0	1	0	0.000323396	0	0.109175	0	1	0	0.045	0	Cell adhesion molecule 3 OS=Rattus norvegicus GN=Cadm3 PE=2 SV=1
Q3KRD8	0	1	0	0	0.000446009	0	0	0.183042	0	0	1	0	0	0.073	0	0	1	0	0.00113287	0	0.253141	0	2	0	0.098	Eukaryotic translation initiation factor 6 OS=Rattus norvegicus GN=Eif6 PE=2 SV=1
Q3MID8	2	1	0	0.000462174	0.00019272	0	0.261828	0.191242	0	2	1	0	0.101	0.076	0											Chaperonin containing Tcp1, subunit 6A (Zeta 1) OS=Rattus norvegicus GN=Cct6a PE=2 SV=1
Q3MIE4	0	1	0	0	0.000270476	0	0	0.109175	0	0	1	0	0	0.045	0	1	0	0.000316992	0	0.0964782	0	1	0	0.04	0	Synaptic vesicle membrane protein VAT-1 homolog OS=Rattus norvegicus GN=Vat1 PE=1 SV=1
Q499R7	0	1	0	0	0.000330128	0	0	0.101539	0	0	1	0	0	0.042	0											Eukaryotic translation initiation factor 3, subunit 6 interacting protein OS=Rattus norvegicus GN=Eif3s6ip PE=2 SV=1
Q4AE70	0	1	0	0	0.000167853	0	0	0.0665962	0	0	1	0	0	0.028	0											Sirpa protein OS=Rattus norvegicus GN=Sirpa PE=2 SV=1
Q4KMC4	0	1	0	0	0.000160223	0	0	0.0764652	0	0	1	0	0	0.032	0											Mitochondrial fission factor OS=Rattus norvegicus GN=Mff PE=2 SV=1
Q4QQW4	0	1	0	0	0.000226706	0	0	0.0641431	0	0	1	0	0	0.027	0											Protein Tubb6 OS=Rattus norvegicus GN=Tubb6 PE=2 SV=1
Q4V8H2	0	1	0	0	0.000160458	0	0	0.0543869	0	0	1	0	0	0.023	0											Leucine-rich repeat flightless-interacting protein 2 OS=Rattus norvegicus GN=Lrrfip2 PE=2 SV=1
Q4V8K9	0	1	0	0	0.000303534	0	0	0.267652	0	0	1	0	0	0.103	0											Ribosomal protein L11 OS=Rattus norvegicus GN=Rpl11 PE=2 SV=1
Q505J8	0	1	0	0	0.000215103	0	0	0.0665962	0	0	1	0	0	0.028	0	0	1	0	0.000273181	0	0.0665962	0	1	0	0.028	Phenylalanine--tRNA ligase alpha subunit OS=Rattus norvegicus GN=Farsa PE=1 SV=1
Q52KK3	1	1	0	0.000439686	0.000366685	0	0.158777	0.158777	0	1	1	0	0.064	0.064	0											Phenylalanine--tRNA ligase alpha subunit OS=Rattus norvegicus GN=Farsa PE=1 SV=1
Q56B11	2	1	0	0.000231905	9.67011e-05	0	0.0327615	0.0280163	0	2	1	0	0.014	0.012	0											Ighg protein OS=Rattus norvegicus GN=Ighg PE=1 SV=1
Q5BK32	0	1	0	0	0.000315816	0	0	0.127197	0	0	1	0	0	0.052	0											LOC367586 protein OS=Rattus norvegicus GN=IgG-2a PE=2 SV=1
Q5D023	0	1	0	0	0.000222098	0	0	0.188502	0	0	1	0	0	0.075	0											LOC367586 protein OS=Rattus norvegicus GN=IgG-2a PE=2 SV=1
Q5EBB0	0	1	0	0	0.000440614	0	0	0.309182	0	0	1	0	0	0.117	0											Nipsnap1 protein (Fragment) OS=Rattus norvegicus GN=Nipsnap1 PE=2 SV=1
Q5FVC2	0	1	0	0	0.000110936	0	0	0.0690548	0	0	1	0	0	0.029	0											Methylenetetrahydrofolate dehydrogenase (NADP+ dependent) 1, methenyltetrahydrofolate cyclohydrolase, formyltetrahydrofolate synthetase OS=Rattus norvegicus GN=Mthfd1 PE=2 SV=1
Q5I0G4	0	1	0	0	0.000171542	0	0	0.106624	0	0	1	0	0	0.044	0											Ubc protein (Fragment) OS=Rattus norvegicus GN=LOC100360548 PE=2 SV=1
Q5M7U6	0	1	0	0	0.000277341	0	0	0.233105	0	0	1	0	0	0.091	0											Immunoglobulin heavy chain (Gamma polypeptide) OS=Rattus norvegicus GN=Ighg PE=2 SV=1
Q5M9I5	0	1	0	0	0.00122778	0	0	0.592209	0	0	1	0	0	0.202	0											DnaJ (Hsp40) homolog, subfamily A, member 2 OS=Rattus norvegicus GN=Dnaja2 PE=2 SV=1
Q5PPJ6	1	1	0	0.000111228	9.27608e-05	0	0.0519619	0.0519619	0	1	1	0	0.022	0.022	0											DnaJ (Hsp40) homolog, subfamily A, member 2 OS=Rattus norvegicus GN=Dnaja2 PE=2 SV=1
Q5RJP4	0	1	0	0	0.000220752	0	0	0.081434	0	0	1	0	0	0.034	0											Chromobox homolog 3 (HP1 gamma homolog, Drosophila) OS=Rattus norvegicus GN=Cbx3 PE=2 SV=1
Q5RKJ7	0	1	0	0	0.000525347	0	0	0.116863	0	0	1	0	0	0.048	0											Chromobox homolog 3 (HP1 gamma homolog, Drosophila) OS=Rattus norvegicus GN=Cbx3 PE=2 SV=1
Q5SGE0	0	1	0	0	7.85002e-05	0	0	0.0303861	0	0	1	0	0	0.013	0											RAB10, member RAS oncogene family OS=Rattus norvegicus GN=Rab10 PE=2 SV=1
Q5XI18	0	1	0	0	0.000207742	0	0	0.129796	0	0	1	0	0	0.053	0											Glutamate-rich WD repeat-containing protein 1 OS=Rattus norvegicus GN=Grwd1 PE=2 SV=1
Q5XIJ3	0	1	0	0	0.000278046	0	0	0.199499	0	0	1	0	0	0.079	0											Serine-threonine kinase receptor-associated protein OS=Rattus norvegicus GN=Strap PE=1 SV=1
Q5XIM3	0	1	0	0	0.000566177	0	0	0.224616	0	0	1	0	0	0.088	0											Serine-threonine kinase receptor-associated protein OS=Rattus norvegicus GN=Strap PE=1 SV=1
Q5XIM9	1	1	0	0.000244909	0.000204247	0	0.0990058	0.1324	0	1	1	0	0.041	0.054	0	0	3	0	0.00103758	0	0.207814	0	4	0	0.082	T-complex protein 1 subunit beta OS=Rattus norvegicus GN=Cct2 PE=1 SV=3
Q62669	0	1	0	0	0.000743348	0	0	0.432188	0	0	1	0	0	0.156	0											Ras-related protein Rap-1b OS=Rattus norvegicus GN=Rap1b PE=2 SV=2
Q62698	0	1	0	0	0.000219864	0	0	0.185769	0	0	1	0	0	0.074	0											Polyadenylate-binding protein-related protein (Fragment) OS=Rattus norvegicus PE=2 SV=1
Q62844	0	1	0	0	0.000203486	0	0	0.104079	0	0	1	0	0	0.043	0											Myosin-9 OS=Rattus norvegicus GN=Myh9 PE=1 SV=3
Q62950	2	1	0	0.000458134	0.000191035	0	0.145513	0.0739894	0	2	1	0	0.059	0.031	0	4	3	0.000895558	0.000727847	0.174898	0.2218	4	3	0.07	0.087	Dihydropyrimidinase-related protein 1 OS=Rattus norvegicus GN=Crmp1 PE=1 SV=1
Q63011	0	1	0	0	0.00074844	0	0	0.438799	0	0	1	0	0	0.158	0											Dihydropyrimidinase-related protein 3 OS=Rattus norvegicus GN=Dpysl3 PE=1 SV=2
Q63092	5	1	0	0.00129987	0.00021681	0	1.12324	0.273503	0	5	1	0	0.327	0.105	0	2	1	0.000508194	0.00027535	0.172195	0.127197	2	1	0.069	0.052	CaM kinase-like vesicle-associated protein OS=Rattus norvegicus GN=Camkv PE=1 SV=1
Q63345	1	1	0	0.0010696	0.000446009	0	0.129796	0.129796	0	2	1	0	0.053	0.053	0											Granzyme-like protein III OS=Rattus norvegicus GN=Gzmb PE=2 SV=1
Q63347	0	1	0	0	0.000252361	0	0	0.106624	0	0	1	0	0	0.044	0											Granzyme-like protein III OS=Rattus norvegicus GN=Gzmb PE=2 SV=1
Q63413	0	1	0	0	0.000255309	0	0	0.106624	0	0	1	0	0	0.044	0	1	0	0.000598434	0	0.0543869	0	2	0	0.023	0	Spliceosome RNA helicase Ddx39b OS=Rattus norvegicus GN=Ddx39b PE=1 SV=3
Q63569	0	1	0	0	0.000248912	0	0	0.188502	0	0	1	0	0	0.075	0	3	1	0.00116688	0.000632238	0.207814	0.104079	4	2	0.082	0.043	26S protease regulatory subunit 6A OS=Rattus norvegicus GN=Psmc3 PE=2 SV=1
Q63621	0	1	0	0	0.000191706	0	0	0.161449	0	0	1	0	0	0.065	0											Tropomyosin alpha-3 chain OS=Rattus norvegicus GN=Tpm3 PE=1 SV=2
Q63941	0	1	0	0	0.00049896	0	0	0.183042	0	0	1	0	0	0.073	0											Myosin-11 (Fragments) OS=Rattus norvegicus GN=Myh11 PE=2 SV=3
Q641X8	1	1	0	0.000294441	0.000245556	0	0.109175	0.109175	0	1	1	0	0.045	0.045	0											Myosin regulatory light polypeptide 9 OS=Rattus norvegicus GN=Myl9 PE=1 SV=2
Q642G4	0	1	0	0	0.000290618	0	0	0.207814	0	0	1	0	0	0.082	0											Myosin regulatory light polypeptide 9 OS=Rattus norvegicus GN=Myl9 PE=1 SV=2
Q68FS0	0	1	0	0	0.000428519	0	0	0.30017	0	0	1	0	0	0.114	0											Elongation factor 1-gamma OS=Rattus norvegicus GN=Eef1g PE=1 SV=3
Q68FY0	0	1	0	0	0.00022765	0	0	0.116863	0	0	1	0	0	0.048	0	0	2	0	0.000578234	0	0.16681	0	2	0	0.067	Cytochrome b-c1 complex subunit 1, mitochondrial OS=Rattus norvegicus GN=Uqcrc1 PE=1 SV=1
Q6AXQ5	0	1	0	0	0.000179724	0	0	0.0839269	0	0	1	0	0	0.035	0											Cytochrome b-c1 complex subunit 1, mitochondrial OS=Rattus norvegicus GN=Uqcrc1 PE=1 SV=1
Q6AXZ0	0	1	0	0	0.000881228	0	0	0.745822	0	0	1	0	0	0.242	0											Cytochrome b-c1 complex subunit 1, mitochondrial OS=Rattus norvegicus GN=Uqcrc1 PE=1 SV=1
Q6AYD3	0	1	0	0	0.000277341	0	0	0.142878	0	0	1	0	0	0.058	0											Tubulin alpha-8 chain OS=Rattus norvegicus GN=Tuba8 PE=2 SV=1
Q6AZ26	0	1	0	0	0.000279469	0	0	0.119438	0	0	1	0	0	0.049	0											Tropomyosin 1, alpha OS=Rattus norvegicus GN=Tpm1 PE=2 SV=1
Q6GMN8	0	1	0	0	0.000123193	0	0	0.0399202	0	0	1	0	0	0.017	0											Long-chain fatty acid transport protein 1 OS=Rattus norvegicus GN=Slc27a1 PE=2 SV=1
Q6IE69	0	1	0	0	0.000160223	0	0	0.0764652	0	0	1	0	0	0.032	0											Histone H2A OS=Rattus norvegicus GN=Hist1h2af PE=3 SV=1
Q6MFX9	1	1	0	0.0010696	0.000446009	0	0.129796	0.129796	0	2	1	0	0.053	0.053	0											Actin-binding LIM protein 2 OS=Rattus norvegicus GN=Ablim2 PE=2 SV=1
Q6P6U2	0	1	0	0	0.000247222	0	0	0.188502	0	0	1	0	0	0.075	0	3	1	0.00115896	0.000627947	0.205036	0.104079	4	2	0.081	0.043	26S protease regulatory subunit 6A OS=Rattus norvegicus GN=Psmc3 PE=2 SV=1
Q6P799	0	1	0	0	0.000213422	0	0	0.0543869	0	0	1	0	0	0.023	0	0	1	0	0.000271047	0	0.0543869	0	1	0	0.023	Serine--tRNA ligase, cytoplasmic OS=Rattus norvegicus GN=Sars PE=1 SV=3
Q6P7Q1	0	1	0	0	0.000285306	0	0	0.114295	0	0	1	0	0	0.047	0											Ribophorin I OS=Rattus norvegicus GN=Rpn1 PE=2 SV=1
Q6PDU6	0	1	0	0	0.000743348	0	0	0.432188	0	0	1	0	0	0.156	0											Serine/arginine-rich splicing factor 2 OS=Rattus norvegicus GN=Srsf2 PE=1 SV=3
Q6PST4	0	1	0	0	0.000195828	0	0	0.0764652	0	0	1	0	0	0.032	0											RCG23287, isoform CRA_a OS=Rattus norvegicus GN=Rps27a PE=2 SV=1
Q6RKB2	0	1	0	0	0.000150306	0	0	0.0351422	0	0	1	0	0	0.015	0											RCG23287, isoform CRA_a OS=Rattus norvegicus GN=Rps27a PE=2 SV=1
Q6RKB3	0	1	0	0	0.000130552	0	0	0.0303861	0	0	1	0	0	0.013	0											RCG23287, isoform CRA_a OS=Rattus norvegicus GN=Rps27a PE=2 SV=1
Q6SA19	1	1	0	0.000526211	0.000438844	0	0.318257	0.306171	0	1	1	0	0.12	0.116	0	0	1	0	0.000557334	0	0.318257	0	1	0	0.12	Triosephosphate isomerase OS=Rattus norvegicus GN=LOC500959 PE=2 SV=1
Q6T487	0	1	0	0	0.000119554	0	0	0.0375284	0	0	1	0	0	0.016	0											Triosephosphate isomerase OS=Rattus norvegicus GN=LOC500959 PE=2 SV=1
Q6TUH0	0	1	0	0	0.000154996	0	0	0.0715193	0	0	1	0	0	0.03	0											DnaJ homolog subfamily B member 11 OS=Rattus norvegicus GN=Dnajb11 PE=2 SV=1
Q6XPU4	0	1	0	0	0.000438844	0	0	0.158777	0	0	1	0	0	0.064	0											Non-erythroid spectrin beta OS=Rattus norvegicus GN=Sptbn1 PE=2 SV=1
Q704E8	1	1	0	0.000174237	0.000145309	0	0.0447202	0.0447202	0	1	1	0	0.019	0.019	0											Non-erythroid spectrin beta OS=Rattus norvegicus GN=Sptbn1 PE=2 SV=1
Q76LI3	0	1	0	0	0.000513015	0	0	0.492794	0	0	1	0	0	0.174	0											Cytoplasmic CAR retention protein OS=Rattus norvegicus GN=Dnajc7 PE=2 SV=1
Q7TNY6	0	1	0	0	0.000207742	0	0	0.129796	0	0	1	0	0	0.053	0											GTP-binding regulatory protein G42 alpha chain (Fragments) OS=Rattus norvegicus PE=4 SV=1
Q7TPB1	1	1	0	0.000243092	0.000202731	0	0.1324	0.0715193	0	1	1	0	0.054	0.03	0											Ab2-255 OS=Rattus norvegicus GN=Igf2bp3 PE=2 SV=1
Q80WN4	0	1	0	0	0.000563259	0	0	0.224616	0	0	1	0	0	0.088	0											Serine/threonine-protein kinase MRCK beta OS=Rattus norvegicus GN=Cdc42bpb PE=1 SV=1
Q80Z30	0	1	0	0	0.000145696	0	0	0.0303861	0	0	1	0	0	0.013	0	1	0	0.000170753	0	0.0303861	0	1	0	0.013	0	Protein phosphatase 1E OS=Rattus norvegicus GN=Ppm1e PE=2 SV=1
Q8CGQ3	0	1	0	0	0.00112652	0	0	0.853532	0	0	1	0	0	0.268	0											Neuronal membrane glycoprotein M6-a OS=Rattus norvegicus GN=Gpm6a PE=1 SV=1
Q8CH90	0	1	0	0	0.000147069	0	0	0.0665962	0	0	1	0	0	0.028	0											Arf-GAP with GTPase, ANK repeat and PH domain-containing protein 2 OS=Rattus norvegicus GN=Agap2 PE=1 SV=1
Q91XU8	0	1	0	0	0.000246664	0	0	0.0914403	0	0	1	0	0	0.038	0											Tropomyosin alpha isoform OS=Rattus norvegicus GN=Tpm1 PE=2 SV=1
Q99MZ4	0	1	0	0	0.000165064	0	0	0.0616956	0	0	1	0	0	0.026	0											Protein Srm OS=Rattus norvegicus GN=Srm PE=2 SV=1
Q9ERQ6	0	1	0	0	0.00019137	0	0	0.0665962	0	0	1	0	0	0.028	0	1	0	0.000224282	0	0.0665962	0	1	0	0.028	0	Chondroitin sulfate proteoglycan 5 OS=Rattus norvegicus GN=Cspg5 PE=1 SV=1
Q9QUZ8	0	1	0	0	0.000194435	0	0	0.14025	0	0	1	0	0	0.057	0											Vesicle-fusing ATPase OS=Rattus norvegicus GN=Nsf PE=1 SV=1
Q9QWN8	1	1	0	0.000109737	4.57589e-05	0	0.023293	0.0256519	0	2	1	0	0.01	0.011	0	0	0	0	0	0	0	0	0	0	0	Spectrin beta chain, non-erythrocytic 2 OS=Rattus norvegicus GN=Sptbn2 PE=1 SV=2
Q9QYT8	0	1	0	0	0.000975645	0	0	0.389953	0	0	1	0	0	0.143	0											Unconventional myosin-Va OS=Rattus norvegicus GN=Myo5a PE=1 SV=1
Q9WUS0	0	1	0	0	0.00049001	0	0	0.191242	0	0	1	0	0	0.076	0											Oligodendrocyte transcription factor 1 OS=Rattus norvegicus GN=Olig1 PE=2 SV=2
Q9WVI4	0	1	0	0	0.000149688	0	0	0.0690548	0	0	1	0	0	0.029	0											Septin-7 OS=Rattus norvegicus GN=Sept7 PE=1 SV=1
Q9Z1P2	0	1	0	0	0.000122502	0	0	0.0399202	0	0	1	0	0	0.017	0											Sodium/calcium exchanger 1 splice variant NaCa10 (Fragment) OS=Rattus norvegicus GN=Slc8a1 PE=2 SV=1
Q9Z272	0	1	0	0	0.000141912	0	0	0.0423174	0	0	1	0	0	0.018	0											Vesicle-associated membrane protein-associated protein B OS=Rattus norvegicus GN=Vapb PE=1 SV=3
Q9Z2F5	0	1	0	0	0.000254121	0	0	0.106624	0	0	1	0	0	0.044	0											Vesicle-associated membrane protein-associated protein B OS=Rattus norvegicus GN=Vapb PE=1 SV=3
P60756	0	0	277	0	0	0.150209	0	0	5.59174	0	0	1067	0	0	0.819	0	167	0	0.0731171	0	4.50808	0	500	0	0.741	MAM domain-containing glycosylphosphatidylinositol anchor protein 2 OS=Rattus norvegicus GN=Mdga2 PE=2 SV=1
F1LTE2	0	0	250	0	0	0.140391	0	0	5.9024	0	0	868	0	0	0.839	0	164	0	0.0784606	0	4.83445	0	467	0	0.766	MAM domain-containing glycosylphosphatidylinositol anchor protein 2 (Fragment) OS=Rattus norvegicus GN=Mdga2 PE=2 SV=1
Q6AYZ1	44	0	32	0.02247	0	0.0121993	4.12861	0	3.77529	77	0	41	0.71	0	0.679	0	0	0	0	0	0	0	0	0	0	Tubulin alpha-1C chain OS=Rattus norvegicus GN=Tuba1c PE=1 SV=1
A1Z0K8	0	0	16	0	0	0.00991361	0	0	4.26017	0	0	21	0	0	0.721											Protein Rab5b OS=Rattus norvegicus GN=Rab5b PE=2 SV=1
F1LRX5	0	0	5	0	0	0.000347007	0	0	0.0839269	0	0	6	0	0	0.035	0	0	0	0	0	0	0	0	0	0	Protein Sptbn1 (Fragment) OS=Rattus norvegicus GN=Sptbn1 PE=2 SV=1
F1LNI8	3	0	4	0.000667367	0	0.00113411	0.188502	0	0.309182	3	0	5	0.075	0	0.117	7	0	0.00304399	0	0.548817	0	14	0	0.19	0	Calcium/calmodulin-dependent protein kinase type II subunit beta OS=Rattus norvegicus GN=Camk2b PE=2 SV=1
F1LNT6	3	0	4	0.000609425	0	0.00103564	0.169499	0	0.279381	3	0	5	0.068	0	0.107	7	12	0.0027797	0.00279704	0.492794	0.721869	14	13	0.174	0.236	Calcium/calmodulin-dependent protein kinase type II subunit beta (Fragment) OS=Rattus norvegicus GN=Camk2b PE=2 SV=1
F1LZA0	3	0	4	0.000750151	0	0.00127479	0.213389	0	0.355189	3	0	5	0.084	0	0.132	7	0	0.00342158	0	0.636817	0	14	0	0.214	0	Calcium/calmodulin-dependent protein kinase type II subunit beta (Fragment) OS=Rattus norvegicus GN=Camk2b PE=2 SV=1
F1M592	3	0	4	0.000773778	0	0.00131494	0.2218	0	0.367729	3	0	5	0.087	0	0.136	7	0	0.00352935	0	0.659587	0	14	0	0.22	0	Calcium/calmodulin-dependent protein kinase type II subunit beta (Fragment) OS=Rattus norvegicus GN=Camk2b PE=2 SV=1
F1M593	3	0	4	0.000790904	0	0.00134404	0.227439	0	0.377209	3	0	5	0.089	0	0.139	7	12	0.00360746	0.00362996	0.678804	1.02302	14	13	0.225	0.306	Calcium/calmodulin-dependent protein kinase type II subunit beta (Fragment) OS=Rattus norvegicus GN=Camk2b PE=2 SV=1
F1M595	3	0	4	0.000858252	0	0.00145849	0.247383	0	0.415794	3	0	5	0.096	0	0.151	7	0	0.00391464	0	0.757924	0	14	0	0.245	0	Calcium/calmodulin-dependent protein kinase type II subunit beta (Fragment) OS=Rattus norvegicus GN=Camk2b PE=2 SV=1
G3V9G3	3	0	4	0.000725239	0	0.00123245	0.205036	0	0.339677	3	0	5	0.081	0	0.127	7	12	0.00330795	0.00332858	0.610646	0.905461	14	13	0.207	0.28	Calcium/calmodulin-dependent protein kinase II, beta, isoform CRA_a OS=Rattus norvegicus GN=Camk2b PE=4 SV=1
P08413	3	0	4	0.000725239	0	0.00123245	0.205036	0	0.339677	3	0	5	0.081	0	0.127	7	12	0.00330795	0.00332858	0.610646	0.905461	14	13	0.207	0.28	Calcium/calmodulin-dependent protein kinase type II subunit beta OS=Rattus norvegicus GN=Camk2b PE=1 SV=1
Q63094	3	0	4	0.000667367	0	0.00113411	0.188502	0	0.309182	3	0	5	0.075	0	0.117	7	0	0.00304399	0	0.548817	0	14	0	0.19	0	Calcium/calmodulin-dependent protein kinase II, beta 3 isoform OS=Rattus norvegicus GN=Camk2b PE=2 SV=1
D3ZH00	0	0	3	0	0	0.000482302	0	0	0.158777	0	0	4	0	0	0.064											Glyceraldehyde-3-phosphate dehydrogenase OS=Rattus norvegicus GN=RGD1560797 PE=3 SV=1
D3ZPH5	0	0	3	0	0	0.000457135	0	0	0.1508	0	0	4	0	0	0.061											Protein Igsf8 OS=Rattus norvegicus GN=Igsf8 PE=2 SV=1
D4A1Z6	0	0	3	0	0	0.000461876	0	0	0.1508	0	0	4	0	0	0.061											Eukaryotic translation initiation factor 3, subunit 12 (Predicted), isoform CRA_b OS=Rattus norvegicus GN=Eif3k PE=4 SV=1
D4A5W9	0	0	4	0	0	0.00305366	0	0	1.97852	0	0	4	0	0	0.474	0	2	0	0.00158601	0	0.545254	0	2	0	0.189	Synaptosomal-associated protein OS=Rattus norvegicus GN=Snap25 PE=2 SV=1
F1LSX8	0	0	3	0	0	0.000443478	0	0	0.145513	0	0	4	0	0	0.059											Unconventional myosin-Ib OS=Rattus norvegicus GN=Myo1b PE=2 SV=1
F1M7F4	2	0	3	0.000458937	0	0.000935885	0.129796	0	0.129796	2	0	4	0.053	0	0.053											Protein RGD1561928 (Fragment) OS=Rattus norvegicus GN=RGD1561928 PE=4 SV=1
Q62889	1	0	4	0.000154512	0	0.000630177	0.0327615	0	0.202264	1	0	4	0.014	0	0.08	20	1	0.00453059	0.000327302	0.914256	0.124605	30	2	0.282	0.051	Neuroligin-3 OS=Rattus norvegicus GN=Nlgn3 PE=1 SV=1
Q64542	0	0	3	0	0	0.000444215	0	0	0.145513	0	0	4	0	0	0.059											Trifunctional enzyme subunit alpha, mitochondrial OS=Rattus norvegicus GN=Hadha PE=1 SV=2
Q6IG01	2	0	3	0.000504919	0	0.00102965	0.142878	0	0.142878	2	0	4	0.058	0	0.058											Protein Krt76 OS=Rattus norvegicus GN=Krt76 PE=2 SV=1
D3ZFP2	1	0	3	0.00120208	0	0.003677	0.659587	0	1.93765	1	0	3	0.22	0	0.468	0	1	0	0.00127318	0	0.462177	0	1	0	0.165	Uncharacterized protein OS=Rattus norvegicus PE=4 SV=1
D3ZQP3	0	0	2	0	0	0.0029043	0	0	0.51705	0	0	3	0	0	0.181	1	1	0.000928006	0.00201125	0.374042	0.327394	1	2	0.138	0.123	Protein Rab1 OS=Rattus norvegicus GN=Rab1 PE=2 SV=1
D4ABT0	4	0	3	0.00216931	0	0.00132713	0.592209	0	0.592209	5	0	3	0.202	0	0.202	3	2	0.00127217	0.0018381	0.276439	0.276439	3	4	0.106	0.106	Guanine nucleotide-binding protein G(o) subunit alpha OS=Rattus norvegicus GN=Gnao1 PE=2 SV=1
E9PU16	0	0	2	0	0	0.00133598	0	0	0.210598	0	0	3	0	0	0.083	1	1	0.000426883	0.000925175	0.156112	0.14025	1	2	0.063	0.057	Protein Rab1 OS=Rattus norvegicus GN=Rab1 PE=2 SV=1
F1M225	0	0	2	0	0	0.00195509	0	0	0.324342	0	0	3	0	0	0.122	1	1	0.000624706	0.00135391	0.238797	0.210598	1	2	0.093	0.083	Protein Rab1 (Fragment) OS=Rattus norvegicus GN=Rab1 PE=2 SV=1
Q6NYB7	0	0	2	0	0	0.00195509	0	0	0.324342	0	0	3	0	0	0.122	1	1	0.000624706	0.00135391	0.238797	0.210598	1	2	0.093	0.083	Ras-related protein Rab-1A OS=Rattus norvegicus GN=Rab1A PE=1 SV=3
Q7TPK7	0	0	2	0	0	0.00133154	0	0	0.210598	0	0	3	0	0	0.083	1	1	0.000425465	0.000922101	0.156112	0.137627	1	2	0.063	0.056	Ac2-048 OS=Rattus norvegicus GN=Rab1 PE=2 SV=1
B2GV99	3	0	1	0.00344806	0	0.00175786	1.03704	0	0.273503	4	0	2	0.309	0	0.105											Maoa protein (Fragment) OS=Rattus norvegicus GN=Maoa PE=2 SV=1
D3ZAB3	0	0	1	0	0	0.00208746	0	0	0.94536	0	0	2	0	0	0.289	0	1	0	0.00108419	0	0.383566	0	1	0	0.141	Protein LOC100363282 OS=Rattus norvegicus GN=LOC100363282 PE=4 SV=1
D3ZBB2	2	0	2	0.00214797	0	0.00219012	1.66686	0	1.66686	2	0	2	0.426	0	0.426											Latrophilin-1 OS=Rattus norvegicus GN=Lphn1 PE=2 SV=1
D3ZC67	0	0	1	0	0	0.00208746	0	0	0.94536	0	0	2	0	0	0.289	0	1	0	0.00108419	0	0.383566	0	1	0	0.141	Protein LOC100363282 OS=Rattus norvegicus GN=LOC100363282 PE=4 SV=1
D3ZCQ5	3	0	1	0.0034709	0	0.0017695	1.04644	0	0.276439	4	0	2	0.311	0	0.106	9	0	0.015266	0	3.45656	0	18	0	0.649	0	Myosin light polypeptide 6 OS=Rattus norvegicus GN=Myl6 PE=4 SV=1
D3ZE08	0	0	2	0	0	0.00224534	0	0	0.472312	0	0	2	0	0	0.168	0	1	0	0.00116619	0	0.285287	0	1	0	0.109	Uncharacterized protein OS=Rattus norvegicus PE=4 SV=1
D3ZMC0	0	0	1	0	0	0.00314347	0	0	0.629296	0	0	2	0	0	0.212											14-3-3 protein theta OS=Rattus norvegicus GN=Ywhaq PE=2 SV=1
D3ZMH2	2	0	1	0.00195562	0	0.00199399	1.85102	0	0.361445	2	0	2	0.455	0	0.134	1	1	0.00477854	0.00103564	0.51008	0.51008	5	1	0.179	0.179	Protein LOC100366057 OS=Rattus norvegicus GN=LOC100366057 PE=4 SV=1
D3ZS01	0	0	2	0	0	0.000347911	0	0	0.0495424	0	0	2	0	0	0.021											Protein Ankrd6 OS=Rattus norvegicus GN=Ankrd6 PE=2 SV=1
D3ZW96	0	0	1	0	0	0.000553199	0	0	0.116863	0	0	2	0	0	0.048											Protein LOC100365156 OS=Rattus norvegicus GN=LOC100365156 PE=3 SV=1
D3ZWT0	0	0	2	0	0	0.000336095	0	0	0.0471286	0	0	2	0	0	0.02											Histone H2B OS=Rattus norvegicus GN=LOC684647 PE=3 SV=1
D3ZZD3	0	0	2	0	0	0.000950873	0	0	0.279381	0	0	2	0	0	0.107											Brevican core protein OS=Rattus norvegicus GN=Bcan PE=2 SV=1
D4A2L0	0	0	1	0	0	0.00240716	0	0	0.393157	0	0	2	0	0	0.144											Protein Ranbp1 OS=Rattus norvegicus GN=Ranbp1 PE=4 SV=1
D4A342	2	0	2	0.00222079	0	0.00226437	0.595879	0	0.475707	2	0	2	0.203	0	0.169	0	1	0	0.00117607	0	0.288249	0	1	0	0.11	Uncharacterized protein OS=Rattus norvegicus PE=4 SV=1
D4A3L8	2	0	2	0.00220213	0	0.00224534	0.592209	0	0.472312	2	0	2	0.202	0	0.168	0	1	0	0.00116619	0	0.285287	0	1	0	0.109	RCG47053 OS=Rattus norvegicus GN=rCG_47053 PE=4 SV=1
E9PTI1	0	0	1	0	0	0.000605885	0	0	0.127197	0	0	2	0	0	0.052											Protein Epb49 OS=Rattus norvegicus GN=Epb49 PE=2 SV=1
F1LQA2	0	0	1	0	0	0.000404229	0	0	0.0990058	0	0	2	0	0	0.041											Vesicle-fusing ATPase (Fragment) OS=Rattus norvegicus GN=Nsf PE=2 SV=1
F1LSJ3	0	0	2	0	0	0.00234382	0	0	0.496236	0	0	2	0	0	0.175	0	1	0	0.00121733	0	0.30017	0	1	0	0.114	Uncharacterized protein (Fragment) OS=Rattus norvegicus PE=4 SV=1
F1LU24	2	0	2	0.00262053	0	0.00267195	0.737801	0	0.584893	2	0	2	0.24	0	0.2	0	1	0	0.00138776	0	0.348963	0	1	0	0.13	Uncharacterized protein (Fragment) OS=Rattus norvegicus PE=4 SV=1
F1LUH4	0	0	1	0	0	0.00245133	0	0	1.18273	0	0	2	0	0	0.339	0	1	0	0.00127318	0	0.462177	0	1	0	0.165	Protein LOC100363282 (Fragment) OS=Rattus norvegicus GN=LOC100363282 PE=4 SV=1
F1LV91	0	0	1	0	0	0.00207128	0	0	0.936422	0	0	2	0	0	0.287	0	1	0	0.00107578	0	0.380384	0	1	0	0.14	Protein LOC100363282 (Fragment) OS=Rattus norvegicus GN=LOC100363282 PE=4 SV=1
F1LZG7	0	0	1	0	0	0.00245133	0	0	1.18273	0	0	2	0	0	0.339	0	1	0	0.00127318	0	0.462177	0	1	0	0.165	Protein LOC100363282 (Fragment) OS=Rattus norvegicus GN=LOC100363282 PE=4 SV=1
F1M933	1	0	1	0.0028484	0	0.0019362	0.419058	0	0.348963	3	0	2	0.152	0	0.13											Uncharacterized protein (Fragment) OS=Rattus norvegicus GN=Sorbs1 PE=2 SV=1
F8WFG8	0	0	2	0	0	0.000614242	0	0	0.148154	0	0	2	0	0	0.06	0	1	0	0.000319026	0	0.0665962	0	1	0	0.028	Uncharacterized protein OS=Rattus norvegicus GN=Tufm PE=4 SV=1
G3V804	0	0	2	0	0	0.000832384	0	0	0.238797	0	0	2	0	0	0.093											ATP synthase subunit delta, mitochondrial OS=Rattus norvegicus GN=Atp5d PE=3 SV=1
P09330	1	0	2	0.000412033	0	0.000840237	0.122018	0	0.261828	1	0	2	0.05	0	0.101											Calcium/calmodulin-dependent protein kinase type II subunit beta OS=Rattus norvegicus GN=Camk2b PE=1 SV=1
Q05683	0	0	1	0	0	0.000456744	0	0	0.0914403	0	0	2	0	0	0.038											Brain acid soluble protein 1 OS=Rattus norvegicus GN=Basp1 PE=1 SV=2
Q5XIL1	0	0	1	0	0	0.000605885	0	0	0.127197	0	0	2	0	0	0.052											Serine-threonine kinase receptor-associated protein OS=Rattus norvegicus GN=Strap PE=1 SV=1
Q63440	0	0	2	0	0	0.00275459	0	0	0.853532	0	0	2	0	0	0.268	0	1	0	0.00572273	0	0.361445	0	4	0	0.134	Rat myelin proteolipid protein (Fragment) OS=Rattus norvegicus GN=Plp1 PE=2 SV=1
Q64119	3	0	1	0.0034709	0	0.0017695	1.04644	0	0.276439	4	0	2	0.311	0	0.106											Sideroflexin-1 OS=Rattus norvegicus GN=Sfxn1 PE=2 SV=4
Q641Y8	2	0	2	0.000354126	0	0.000361075	0.145513	0	0.145513	2	0	2	0.059	0	0.059											Myosin regulatory light polypeptide 9 OS=Rattus norvegicus GN=Myl9 PE=1 SV=2
Q66HC5	0	0	1	0	0	0.000326246	0	0	0.0789467	0	0	2	0	0	0.033											Microtubule-associated protein OS=Rattus norvegicus GN=Map2 PE=2 SV=1
Q6P6T0	0	0	2	0	0	0.000832384	0	0	0.238797	0	0	2	0	0	0.093											Keratin, type II cytoskeletal 5 OS=Rattus norvegicus GN=Krt5 PE=1 SV=1
Q91Y81	0	0	1	0	0	0.000740153	0	0	0.158777	0	0	2	0	0	0.064											Tropomyosin alpha isoform OS=Rattus norvegicus GN=Tpm1 PE=2 SV=1
Q9R066	0	0	1	0	0	0.000732042	0	0	0.0864257	0	0	2	0	0	0.036	1	0	0.000350863	0	0.119438	0	1	0	0.049	0	Coxsackievirus and adenovirus receptor homolog OS=Rattus norvegicus GN=Cxadr PE=2 SV=2
Q9R0I8	1	0	1	0.000322725	0	0.000658116	0.0592537	0	0.21899	1	0	2	0.025	0	0.086	0	1	0	0.000341813	0	0.0592537	0	1	0	0.025	Phosphatidylinositol 5-phosphate 4-kinase type-2 alpha OS=Rattus norvegicus GN=Pip4k2a PE=1 SV=1
Q9Z2L0	0	0	2	0	0	0.000944153	0	0	0.330454	0	0	2	0	0	0.124											Nucleosome assembly protein 1-like 1 OS=Rattus norvegicus GN=Nap1l1 PE=2 SV=1
A0JN25	0	0	1	0	0	0.000389497	0	0	0.419058	0	0	1	0	0	0.152	2	0	0.000746734	0	0.757924	0	2	0	0.245	0	Microtubule-associated protein OS=Rattus norvegicus GN=Mapt PE=2 SV=1
A1L1J8	0	0	1	0	0	0.000621384	0	0	0.253141	0	0	1	0	0	0.098	0	0	0	0	0	0	0	0	0	0	Protein Rab5b OS=Rattus norvegicus GN=Rab5b PE=2 SV=1
A2NB82	1	0	1	0.00118042	0	0.00120358	0.513561	0	0.513561	1	0	1	0.18	0	0.18											Protein Rab5b OS=Rattus norvegicus GN=Rab5b PE=2 SV=1
B0BN46	1	0	1	0.000391124	0	0.000398799	0.148154	0	0.196741	1	0	1	0.06	0	0.078											GNAS complex locus OS=Rattus norvegicus GN=Gnas PE=2 SV=1
B1WC61	0	0	1	0	0	0.000213756	0	0	0.129796	0	0	1	0	0	0.053	1	0	0.000409807	0	0.0964782	0	2	0	0.04	0	Acad9 protein OS=Rattus norvegicus GN=Acad9 PE=2 SV=1
B2RZ24	1	0	1	0.000299147	0	0.000305017	0.0592537	0	0.116863	1	0	1	0.025	0	0.048											Dis3 protein OS=Rattus norvegicus GN=Dis3 PE=2 SV=1
B2RZ62	0	0	1	0	0	0.000824677	0	0	0.238797	0	0	1	0	0	0.093											Dis3 protein OS=Rattus norvegicus GN=Dis3 PE=2 SV=1
D3Z853	1	0	1	0.000603809	0	0.000615657	0.261828	0	0.261828	1	0	1	0.101	0	0.101											Alpha II spectrin OS=Rattus norvegicus GN=Spna2 PE=2 SV=1
D3Z873	2	0	1	0.00203668	0	0.000692216	0.465548	0	0.196741	3	0	1	0.166	0	0.078	0	1	0	0.000719048	0	0.224616	0	1	0	0.088	Adaptor-related protein complex 3, sigma 1 subunit (Predicted), isoform CRA_b OS=Rattus norvegicus GN=Ap3s1 PE=4 SV=1
D3Z8B3	0	0	1	0	0	0.000306417	0	0	0.129796	0	0	1	0	0	0.053											Adaptor-related protein complex 3, sigma 1 subunit (Predicted), isoform CRA_b OS=Rattus norvegicus GN=Ap3s1 PE=4 SV=1
D3Z8Y8	0	0	1	0	0	0.00041107	0	0	0.327394	0	0	1	0	0	0.123											Histone H2B OS=Rattus norvegicus GN=Hist1h2bf PE=3 SV=1
D3Z986	1	0	1	0.000383118	0	0.000390636	0.158777	0	0.158777	1	0	1	0.064	0	0.064											Protein Sfrs2 OS=Rattus norvegicus GN=Sfrs2 PE=2 SV=1
D3Z9P2	0	0	1	0	0	0.000414899	0	0	0.161449	0	0	1	0	0	0.065											Keratin, type I cytoskeletal 14 OS=Rattus norvegicus GN=Krt14 PE=2 SV=1
D3ZB24	2	0	1	0.000588883	0	0.000300219	0.109175	0	0.0739894	2	0	1	0.045	0	0.031											Protein RGD1561919 OS=Rattus norvegicus GN=RGD1561919 PE=3 SV=1
D3ZB35	0	0	1	0	0	0.000435171	0	0	0.253141	0	0	1	0	0	0.098											Protein Epb41l3 OS=Rattus norvegicus GN=Epb41l3 PE=2 SV=1
D3ZHM0	1	0	1	0.00039705	0	0.000404841	0.0789467	0	0.0789467	1	0	1	0.033	0	0.033											Glyceraldehyde-3-phosphate dehydrogenase OS=Rattus norvegicus GN=RGD1560797 PE=3 SV=1
D3ZHM3	0	0	1	0	0	0.000207772	0	0	0.180321	0	0	1	0	0	0.072											Glyceraldehyde-3-phosphate dehydrogenase OS=Rattus norvegicus GN=RGD1560797 PE=3 SV=1
D3ZJJ2	0	0	1	0	0	0.000311416	0	0	0.101539	0	0	1	0	0	0.042											Serine--tRNA ligase, cytoplasmic OS=Rattus norvegicus GN=Sars PE=3 SV=1
D3ZKD9	0	0	1	0	0	0.000366021	0	0	0.127197	0	0	1	0	0	0.052											Membrane-associated progesterone receptor component 1 OS=Rattus norvegicus GN=Pgrmc1 PE=2 SV=1
D3ZMB8	0	0	1	0	0	0.000695821	0	0	0.303167	0	0	1	0	0	0.115											14-3-3 protein theta OS=Rattus norvegicus GN=Ywhaq PE=2 SV=1
D3ZME8	3	0	1	0.00101571	0	0.000345213	0.153453	0	0.153453	3	0	1	0.062	0	0.062											Plasma membrane calcium-transporting ATPase 2 OS=Rattus norvegicus GN=Atp2b2 PE=2 SV=1
D3ZMT3	0	0	1	0	0	0.000799986	0	0	0.336596	0	0	1	0	0	0.126											Protein Limch1 OS=Rattus norvegicus GN=Limch1 PE=2 SV=1
D3ZNA6	0	0	1	0	0	0.000172384	0	0	0.0592537	0	0	1	0	0	0.025											Protein Limch1 OS=Rattus norvegicus GN=Limch1 PE=2 SV=1
D3ZPD4	0	0	1	0	0	0.000127967	0	0	0.0641431	0	0	1	0	0	0.027											Protein Igsf8 OS=Rattus norvegicus GN=Igsf8 PE=2 SV=1
D3ZRX4	0	0	1	0	0	0.000268268	0	0	0.0914403	0	0	1	0	0	0.038											Uncharacterized protein OS=Rattus norvegicus PE=4 SV=1
D3ZSP1	1	0	1	0.0014242	0	0.00145215	0.492794	0	0.318257	1	0	1	0.174	0	0.12	1	0	0.00139201	0	0.492794	0	1	0	0.174	0	Protein LOC100360682 OS=Rattus norvegicus GN=Snrpe PE=4 SV=1
D3ZX51	0	0	1	0	0	0.000371105	0	0	0.291219	0	0	1	0	0	0.111											Protein Rps4y2 OS=Rattus norvegicus GN=Rps4y2 PE=4 SV=1
D4A101	2	0	1	0.000282081	0	0.000143808	0.127197	0	0.0764652	2	0	1	0.052	0	0.032											Myosin-11 OS=Rattus norvegicus GN=Myh11 PE=2 SV=1
D4A1Q2	0	0	1	0	0	0.000194749	0	0	0.0665962	0	0	1	0	0	0.028											Eukaryotic translation initiation factor 3, subunit 12 (Predicted), isoform CRA_b OS=Rattus norvegicus GN=Eif3k PE=4 SV=1
D4A1Q4	0	0	1	0	0	0.000153384	0	0	0.0519619	0	0	1	0	0	0.022											Eukaryotic translation initiation factor 3, subunit 12 (Predicted), isoform CRA_b OS=Rattus norvegicus GN=Eif3k PE=4 SV=1
D4A1Y3	0	0	1	0	0	0.000192504	0	0	0.0690548	0	0	1	0	0	0.029											Eukaryotic translation initiation factor 3, subunit 12 (Predicted), isoform CRA_b OS=Rattus norvegicus GN=Eif3k PE=4 SV=1
D4A269	1	0	1	0.00103989	0	0.0010603	0.548817	0	0.548817	1	0	1	0.19	0	0.19											Poly A binding protein, cytoplasmic 2 (Predicted) OS=Rattus norvegicus GN=Pabpc2 PE=4 SV=1
D4A2D8	0	0	1	0	0	0.00129706	0	0	0.999862	0	0	1	0	0	0.301											Poly A binding protein, cytoplasmic 2 (Predicted) OS=Rattus norvegicus GN=Pabpc2 PE=4 SV=1
D4A3C0	0	0	1	0	0	0.000162528	0	0	0.0543869	0	0	1	0	0	0.023											Uncharacterized protein OS=Rattus norvegicus PE=4 SV=1
D4A3F6	0	0	1	0	0	0.000146811	0	0	0.0715193	0	0	1	0	0	0.03											Uncharacterized protein OS=Rattus norvegicus PE=4 SV=1
D4A458	1	0	1	0.000212017	0	0.000216177	0.127197	0	0.127197	1	0	1	0.052	0	0.052											Protein Icam5 OS=Rattus norvegicus GN=Icam5 PE=4 SV=1
D4A5C6	1	0	1	0.00110106	0	0.00112267	0.191242	0	0.191242	1	0	1	0.076	0	0.076											Protein Bub3 OS=Rattus norvegicus GN=Bub3 PE=2 SV=1
D4A6K9	0	0	1	0	0	0.000155527	0	0	0.0519619	0	0	1	0	0	0.022											Protein Snip OS=Rattus norvegicus GN=Snip PE=2 SV=1
D4A6P1	0	0	1	0	0	0.000144743	0	0	0.0690548	0	0	1	0	0	0.029											Protein Snip OS=Rattus norvegicus GN=Snip PE=2 SV=1
D4A6S1	1	0	1	0.00038996	0	0.000397612	0.148154	0	0.193988	1	0	1	0.06	0	0.077											Protein Snip OS=Rattus norvegicus GN=Snip PE=2 SV=1
D4A7I4	0	0	1	0	0	0.000194465	0	0	0.106624	0	0	1	0	0	0.044	1	0	0.000186412	0	0.0543869	0	1	0	0.023	0	GMP synthase [glutamine-hydrolyzing] OS=Rattus norvegicus GN=Gmps PE=2 SV=1
D4A8A0	0	0	1	0	0	6.00439e-05	0	0	0.0115795	0	0	1	0	0	0.005	1	0	0.000115114	0	0.0139114	0	2	0	0.006	0	Protein Cad OS=Rattus norvegicus GN=Cad PE=3 SV=1
D4A8M5	1	0	1	0.0014242	0	0.00145215	0.492794	0	0.318257	1	0	1	0.174	0	0.12	1	0	0.00139201	0	0.492794	0	1	0	0.174	0	Protein LOC100362099 OS=Rattus norvegicus GN=LOC100362099 PE=4 SV=1
D4A8R6	0	0	1	0	0	0.000382801	0	0	0.0764652	0	0	1	0	0	0.032	1	0	0.000366948	0	0.14025	0	1	0	0.057	0	Cytosolic acyl coenzyme A thioester hydrolase OS=Rattus norvegicus GN=Acot7 PE=2 SV=1
D4A9B4	0	0	1	0	0	0.00114186	0	0	0.452112	0	0	1	0	0	0.162											Protein Kctd20 OS=Rattus norvegicus GN=Kctd20 PE=4 SV=1
D4A9L2	2	0	1	0.00105666	0	0.0005387	0.250259	0	0.250259	2	0	1	0.097	0	0.097	0	1	0	0.00111916	0	0.106624	0	2	0	0.044	Protein Sfrs1 OS=Rattus norvegicus GN=Srsf1 PE=4 SV=1
D4AAS3	1	0	1	0.0014242	0	0.00145215	0.492794	0	0.318257	1	0	1	0.174	0	0.12	1	0	0.00139201	0	0.492794	0	1	0	0.174	0	Protein LOC100361838 OS=Rattus norvegicus GN=LOC100361838 PE=4 SV=1
D4AB14	2	0	1	0.00225908	0	0.0011517	1.59418	0	0.458814	2	0	1	0.414	0	0.164											Protein LOC100361838 OS=Rattus norvegicus GN=LOC100361838 PE=4 SV=1
D4ABP9	0	0	1	0	0	0.000278328	0	0	0.0839269	0	0	1	0	0	0.035											Uncharacterized protein OS=Rattus norvegicus PE=3 SV=1
D4AEP0	0	0	1	0	0	0.000292977	0	0	0.101539	0	0	1	0	0	0.042	1	0	0.000280844	0	0.241652	0	1	0	0.094	0	Adenylosuccinate synthetase OS=Rattus norvegicus GN=Adss PE=3 SV=1
E9PSJ6	1	0	1	0.000391124	0	0.000398799	0.148154	0	0.196741	1	0	1	0.06	0	0.078											Adenylosuccinate synthetase OS=Rattus norvegicus GN=Adss PE=3 SV=1
E9PSU8	1	0	1	0.00111039	0	0.00113218	0.475707	0	0.475707	1	0	1	0.169	0	0.169											Protein Mapk8ip3 OS=Rattus norvegicus GN=Mapk8ip3 PE=2 SV=1
E9PT66	0	0	1	0	0	0.000145215	0	0	0.0665962	0	0	1	0	0	0.028											Uncharacterized protein OS=Rattus norvegicus PE=2 SV=1
E9PTL3	0	0	1	0	0	0.000268268	0	0	0.158777	0	0	1	0	0	0.064	0	3	0	0.000836001	0	0.383566	0	3	0	0.141	Microtubule-associated protein OS=Rattus norvegicus GN=Map2 PE=2 SV=1
E9PTR5	0	0	1	0	0	0.000331508	0	0	0.114295	0	0	1	0	0	0.047											Protein Mpp6 OS=Rattus norvegicus GN=Mpp6 PE=2 SV=1
E9PU01	0	0	1	0	0	6.97638e-05	0	0	0.0256519	0	0	1	0	0	0.011											Myosin-11 OS=Rattus norvegicus GN=Myh11 PE=2 SV=1
F1LM47	1	0	1	0.000281777	0	0.000287307	0.0568175	0	0.109175	1	0	1	0.024	0	0.045											Protein Ank2 (Fragment) OS=Rattus norvegicus GN=Ank2 PE=2 SV=1
F1LM59	0	0	1	0	0	6.86877e-05	0	0	0.0256519	0	0	1	0	0	0.011											Protein Ank2 (Fragment) OS=Rattus norvegicus GN=Ank2 PE=2 SV=1
F1LNI0	0	0	1	0	0	0.000183766	0	0	0.0543869	0	0	1	0	0	0.023											Protein Myh14 OS=Rattus norvegicus GN=Myh14 PE=2 SV=1
F1LPR1	2	0	1	0.00223977	0	0.00114186	1.07014	0	1.07014	2	0	1	0.316	0	0.316	0	1	0	0.00118612	0	1.11349	0	1	0	0.325	Transcription elongation factor B polypeptide 2 (Fragment) OS=Rattus norvegicus GN=Tceb2 PE=2 SV=1
F1LQ85	0	0	1	0	0	0.000179567	0	0	0.0543869	0	0	1	0	0	0.023											Vesicle-fusing ATPase (Fragment) OS=Rattus norvegicus GN=Nsf PE=2 SV=1
F1LS80	0	0	1	0	0	0.000191127	0	0	0.104079	0	0	1	0	0	0.043	1	0	0.000183211	0	0.0543869	0	1	0	0.023	0	GMP synthase [glutamine-hydrolyzing] OS=Rattus norvegicus GN=Gmps PE=2 SV=1
F1LST4	0	0	1	0	0	0.000177656	0	0	0.0592537	0	0	1	0	0	0.025											Abl interactor 1 OS=Rattus norvegicus GN=Abi1 PE=4 SV=1
F1LSZ9	0	0	1	0	0	0.000148113	0	0	0.0690548	0	0	1	0	0	0.029											Unconventional myosin-Ib OS=Rattus norvegicus GN=Myo1b PE=2 SV=1
F1LT58	0	0	1	0	0	0.000321922	0	0	0.124605	0	0	1	0	0	0.051											Unconventional myosin-Ib OS=Rattus norvegicus GN=Myo1b PE=2 SV=1
F1LXF3	0	0	1	0	0	0.000809683	0	0	0.339677	0	0	1	0	0	0.127											Uncharacterized protein (Fragment) OS=Rattus norvegicus PE=2 SV=1
F1LXK3	1	0	1	0.00122455	0	0.00124858	0.412538	0	0.412538	1	0	1	0.15	0	0.15	0	1	0	0.00129697	0	0.412538	0	1	0	0.15	Uncharacterized protein (Fragment) OS=Rattus norvegicus PE=4 SV=1
F1LY09	1	0	1	0.00031346	0	0.000319612	0.0616956	0	0.0616956	1	0	1	0.026	0	0.026											Uncharacterized protein (Fragment) OS=Rattus norvegicus PE=4 SV=1
F1LY85	1	0	1	0.00120208	0	0.000612833	0.111732	0	0.0764652	2	0	1	0.046	0	0.032											Uncharacterized protein (Fragment) OS=Rattus norvegicus PE=4 SV=1
F1LZK0	1	0	1	0.00110106	0	0.00112267	0.191242	0	0.191242	1	0	1	0.076	0	0.076											Uncharacterized protein (Fragment) OS=Rattus norvegicus PE=3 SV=1
F1M0U4	1	0	1	0.00109189	0	0.00111331	0.188502	0	0.188502	1	0	1	0.075	0	0.075											Protein LOC100361705 (Fragment) OS=Rattus norvegicus GN=LOC100361705 PE=4 SV=1
F1M396	0	0	1	0	0	0.000329058	0	0	0.185769	0	0	1	0	0	0.074											Protein Limch1 (Fragment) OS=Rattus norvegicus GN=Limch1 PE=2 SV=1
F1M3Q9	2	0	1	0.00214797	0	0.00109506	0.303167	0	0.185769	2	0	1	0.115	0	0.074											Uncharacterized protein (Fragment) OS=Rattus norvegicus PE=4 SV=1
F1M4D9	3	0	1	0.00124	0	0.000421444	0.191242	0	0.191242	3	0	1	0.076	0	0.076											Uncharacterized protein (Fragment) OS=Rattus norvegicus PE=4 SV=1
F1M668	1	0	1	0.000399471	0	0.00040731	0.1508	0	0.199499	1	0	1	0.061	0	0.079											Protein Ank1 (Fragment) OS=Rattus norvegicus GN=Ank1 PE=2 SV=1
F1M6A4	1	0	1	0.000299832	0	0.000305715	0.0592537	0	0.116863	1	0	1	0.025	0	0.048											Dihydropyrimidinase-related protein 1 (Fragment) OS=Rattus norvegicus GN=Crmp1 PE=2 SV=1
F1M6Z8	0	0	1	0	0	0.000468764	0	0	0.264736	0	0	1	0	0	0.102											Elongation factor 1-alpha (Fragment) OS=Rattus norvegicus PE=3 SV=1
F1M7A9	0	0	1	0	0	0.000695821	0	0	0.303167	0	0	1	0	0	0.115	0	0	0	0	0	0	0	0	0	0	Protein RGD1561928 (Fragment) OS=Rattus norvegicus GN=RGD1561928 PE=4 SV=1
F1M8B4	2	0	1	0.00316999	0	0.0010774	0.778279	0	0.321296	3	0	1	0.25	0	0.121	0	1	0	0.00111916	0	0.321296	0	1	0	0.121	Uncharacterized protein (Fragment) OS=Rattus norvegicus PE=4 SV=1
F1M9W2	0	0	1	0	0	0.000183766	0	0	0.0543869	0	0	1	0	0	0.023											Protein Ank2 (Fragment) OS=Rattus norvegicus GN=Ank2 PE=2 SV=1
F2Z3S4	0	0	1	0	0	0.000759077	0	0	0.202264	0	0	1	0	0	0.08	0	1	0	0.000788501	0	0.202264	0	1	0	0.08	60S ribosomal protein L11 (Fragment) OS=Rattus norvegicus GN=Rpl11 PE=3 SV=1
F8WFV0	0	0	1	0	0	0.000498499	0	0	0.0990058	0	0	1	0	0	0.041											Beta-adducin OS=Rattus norvegicus GN=Add2 PE=4 SV=1
F8WG67	0	0	1	0	0	0.000351573	0	0	0.0690548	0	0	1	0	0	0.029	1	0	0.000337013	0	0.129796	0	1	0	0.053	0	Cytosolic acyl coenzyme A thioester hydrolase (Fragment) OS=Rattus norvegicus GN=Acot7 PE=4 SV=1
G3V6Q6	0	0	1	0	0	0.000372138	0	0	0.142878	0	0	1	0	0	0.058											Myosin, heavy polypeptide 9, non-muscle OS=Rattus norvegicus GN=Myh9 PE=4 SV=1
G3V7F6	0	0	1	0	0	0.00077673	0	0	0.415794	0	0	1	0	0	0.151											Protein Tubb2c OS=Rattus norvegicus GN=Tubb4b PE=3 SV=1
G3V928	0	0	1	0	0	2.93944e-05	0	0	0.00925291	0	0	1	0	0	0.004	1	0	5.63542e-05	0	0.00693166	0	2	0	0.003	0	Protein Lrp1 OS=Rattus norvegicus GN=Lrp1 PE=4 SV=1
G3V946	0	0	1	0	0	0.00134947	0	0	0.592209	0	0	1	0	0	0.202											Protein Lrp1 OS=Rattus norvegicus GN=Lrp1 PE=4 SV=1
G3V9Y9	0	0	1	0	0	0.00085094	0	0	0.247383	0	0	1	0	0	0.096											Myosin, heavy polypeptide 10, non-muscle, isoform CRA_b OS=Rattus norvegicus GN=Myh10 PE=4 SV=1
O08618	0	0	1	0	0	0.000362053	0	0	0.169499	0	0	1	0	0	0.068											Histone H2A OS=Rattus norvegicus GN=H2A.2 PE=3 SV=1
P17077	0	0	1	0	0	0.000695821	0	0	0.303167	0	0	1	0	0	0.115											ATP-citrate synthase OS=Rattus norvegicus GN=Acly PE=1 SV=1
P18484	2	0	1	0.000279374	0	0.000142428	0.124605	0	0.0764652	2	0	1	0.051	0	0.032											Calreticulin OS=Rattus norvegicus GN=Calr PE=1 SV=1
P35571	0	0	1	0	0	0.000183766	0	0	0.0543869	0	0	1	0	0	0.023											Calnexin OS=Rattus norvegicus GN=Canx PE=1 SV=1
P36877	2	0	1	0.000591542	0	0.000301575	0.109175	0	0.0764652	2	0	1	0.045	0	0.032											Calnexin OS=Rattus norvegicus GN=Canx PE=1 SV=1
P56932	2	0	1	0.000578483	0	0.000294918	0.106624	0	0.0739894	2	0	1	0.044	0	0.031											Brevican core protein OS=Rattus norvegicus GN=Bcan PE=1 SV=2
P62815	0	0	1	0	0	0.000261443	0	0	0.104079	0	0	1	0	0	0.043	5	7	0.00175431	0.00217262	0.794734	0.862087	7	8	0.254	0.27	V-type proton ATPase subunit B, brain isoform OS=Rattus norvegicus GN=Atp6v1b2 PE=1 SV=1
P62824	0	0	1	0	0	0.000588536	0	0	0.238797	0	0	1	0	0	0.093											V-type proton ATPase subunit B, brain isoform OS=Rattus norvegicus GN=Atp6v1b2 PE=1 SV=1
P62870	2	0	1	0.00222079	0	0.00113218	1.06063	0	1.06063	2	0	1	0.314	0	0.314	0	1	0	0.00117607	0	1.09894	0	1	0	0.322	Transcription elongation factor B polypeptide 2 OS=Rattus norvegicus GN=Tceb2 PE=1 SV=1
P62914	0	0	1	0	0	0.000750549	0	0	0.199499	0	0	1	0	0	0.079	0	1	0	0.000779642	0	0.199499	0	1	0	0.079	60S ribosomal protein L11 OS=Rattus norvegicus GN=Rpl11 PE=1 SV=2
P62959	1	0	1	0.00103989	0	0.0010603	0.548817	0	0.548817	1	0	1	0.19	0	0.19											60S ribosomal protein L11 OS=Rattus norvegicus GN=Rpl11 PE=1 SV=2
P63031	0	0	1	0	0	0.00122567	0	0	0.559552	0	0	1	0	0	0.193											Vesicle-associated membrane protein 3 OS=Rattus norvegicus GN=Vamp3 PE=2 SV=1
P63074	1	0	1	0.00120762	0	0.000615657	0.111732	0	0.0764652	2	0	1	0.046	0	0.032											Vesicle-associated membrane protein 2 OS=Rattus norvegicus GN=Vamp2 PE=1 SV=2
Q08163	0	0	1	0	0	0.000281852	0	0	0.0914403	0	0	1	0	0	0.038											Heat shock 70 kDa protein 1A/1B OS=Rattus norvegicus GN=Hspa1a PE=2 SV=2
Q09167	0	0	1	0	0	0.000496645	0	0	0.0990058	0	0	1	0	0	0.041											ADP/ATP translocase 2 OS=Rattus norvegicus GN=Slc25a5 PE=1 SV=3
Q0QF18	1	0	1	0.000468789	0	0.000238994	0.0592537	0	0.0592537	2	0	1	0.025	0	0.025											Glyceraldehyde-3-phosphate dehydrogenase (Fragment) OS=Rattus norvegicus GN=Gapdh PE=2 SV=1
Q0VGJ9	1	0	1	0.000515852	0	0.000525975	0.241652	0	0.241652	1	0	1	0.094	0	0.094											Glyceraldehyde-3-phosphate dehydrogenase (Fragment) OS=Rattus norvegicus GN=Gapdh PE=2 SV=1
Q3B8R4	0	0	1	0	0	0.000224534	0	0	0.0839269	0	0	1	0	0	0.035											Eukaryotic initiation factor 4A-III OS=Rattus norvegicus GN=Eif4a3 PE=1 SV=1
Q3KRC3	0	0	1	0	0	0.000210059	0	0	0.106624	0	0	1	0	0	0.044											Actin-binding LIM protein 1 OS=Rattus norvegicus GN=Ablim1 PE=2 SV=1
Q3MHS8	0	0	1	0	0	0.000873187	0	0	0.479108	0	0	1	0	0	0.17											GDP-mannose 4, 6-dehydratase OS=Rattus norvegicus GN=Gmds PE=2 SV=1
Q4FZT0	0	0	1	0	0	0.000378464	0	0	0.216186	0	0	1	0	0	0.085											Budding uninhibited by benzimidazoles 3 homolog (S. cerevisiae) OS=Rattus norvegicus GN=Bub3 PE=2 SV=1
Q4KM41	1	0	1	0.000413333	0	0.000421444	0.261828	0	0.261828	1	0	1	0.101	0	0.101											FUS interacting protein (Serine-arginine rich) 1 OS=Rattus norvegicus GN=Srsf10 PE=2 SV=1
Q4KM87	0	0	1	0	0	0.000311416	0	0	0.101539	0	0	1	0	0	0.042											FUS interacting protein (Serine-arginine rich) 1 OS=Rattus norvegicus GN=Srsf10 PE=2 SV=1
Q4QQT4	0	0	1	0	0	0.000222292	0	0	0.0789467	0	0	1	0	0	0.033											RuvB-like 2 (E. coli) OS=Rattus norvegicus GN=Ruvbl2 PE=2 SV=1
Q4V7C6	0	0	1	0	0	0.000192782	0	0	0.104079	0	0	1	0	0	0.043	1	0	0.000184798	0	0.0543869	0	1	0	0.023	0	GMP synthase [glutamine-hydrolyzing] OS=Rattus norvegicus GN=Gmps PE=1 SV=1
Q4V8I6	0	0	1	0	0	0.000799986	0	0	0.213389	0	0	1	0	0	0.084	0	1	0	0.000830995	0	0.213389	0	1	0	0.084	Ribosomal protein L11 OS=Rattus norvegicus GN=Rpl11 PE=2 SV=1
Q5M7T5	0	0	1	0	0	0.000287307	0	0	0.0568175	0	0	1	0	0	0.024											Immunoglobulin heavy chain (Gamma polypeptide) OS=Rattus norvegicus GN=Ighg PE=2 SV=1
Q5PPK6	0	0	1	0	0	0.000300896	0	0	0.0690548	0	0	1	0	0	0.029											Endophilin-B2 OS=Rattus norvegicus GN=Sh3glb2 PE=2 SV=2
Q5RJQ4	3	0	1	0.00112308	0	0.000381708	0.172195	0	0.172195	3	0	1	0.069	0	0.069											Chromobox homolog 3 (HP1 gamma homolog, Drosophila) OS=Rattus norvegicus GN=Cbx3 PE=2 SV=1
Q5U214	0	0	1	0	0	0.000475436	0	0	0.267652	0	0	1	0	0	0.103											Rtn4 protein (Fragment) OS=Rattus norvegicus GN=Rtn4 PE=2 SV=1
Q5U2Y0	0	0	1	0	0	0.000432355	0	0	0.34586	0	0	1	0	0	0.129											Acyl-CoA thioesterase 9 OS=Rattus norvegicus GN=Acot9 PE=2 SV=1
Q5VLR5	0	0	1	0	0	0.000329058	0	0	0.185769	0	0	1	0	0	0.074											ATP synthase protein 8 OS=Rattus norvegicus GN=Mt-atp8 PE=3 SV=1
Q5XHZ0	0	0	1	0	0	0.000189232	0	0	0.0990058	0	0	1	0	0	0.041	1	0	0.000181395	0	0.0423174	0	1	0	0.018	0	Heat shock protein 75 kDa, mitochondrial OS=Rattus norvegicus GN=Trap1 PE=1 SV=1
Q64559	0	0	1	0	0	0.00035065	0	0	0.0690548	0	0	1	0	0	0.029	1	0	0.000336128	0	0.127197	0	1	0	0.052	0	Cytosolic acyl coenzyme A thioester hydrolase OS=Rattus norvegicus GN=Acot7 PE=1 SV=4
Q66HM2	2	0	1	0.000279077	0	0.000142276	0.124605	0	0.0764652	2	0	1	0.051	0	0.032											Leucine-rich repeat flightless-interacting protein 1 OS=Rattus norvegicus GN=Lrrfip1 PE=1 SV=1
Q6AZ40	0	0	1	0	0	0.000472076	0	0	0.224616	0	0	1	0	0	0.088											Cytoplasmic dynein 1 intermediate chain 2 OS=Rattus norvegicus GN=Dync1i2 PE=2 SV=1
Q6MG85	0	0	1	0	0	0.000470414	0	0	0.185769	0	0	1	0	0	0.074											Actin-binding LIM protein 2 OS=Rattus norvegicus GN=Ablim2 PE=2 SV=1
Q6P9U5	0	0	1	0	0	0.000695821	0	0	0.303167	0	0	1	0	0	0.115											Tubulin beta-4B chain OS=Rattus norvegicus GN=Tubb4b PE=1 SV=1
Q6QI63	0	0	1	0	0	0.000312144	0	0	0.0616956	0	0	1	0	0	0.026											RCG23287, isoform CRA_a OS=Rattus norvegicus GN=Rps27a PE=2 SV=1
Q78DZ1	0	0	1	0	0	0.000268268	0	0	0.158777	0	0	1	0	0	0.064	0	3	0	0.000836001	0	0.383566	0	3	0	0.141	Microtubule-associated protein OS=Rattus norvegicus GN=Map2 PE=2 SV=1
Q7TPI9	0	0	1	0	0	0.000225291	0	0	0.0447202	0	0	1	0	0	0.019											Ac2-269 OS=Rattus norvegicus GN=Wdr77 PE=2 SV=1
Q7TSP3	0	0	1	0	0	0.000845555	0	0	0.61808	0	0	1	0	0	0.209											Ac1075 (Fragment) OS=Rattus norvegicus GN=Rab10 PE=2 SV=1
Q8K3E7	0	0	1	0	0	0.00134947	0	0	0.592209	0	0	1	0	0	0.202											Glycylpeptide N-tetradecanoyltransferase 1 OS=Rattus norvegicus GN=Nmt1 PE=2 SV=1
Q924N5	1	0	1	0.000363458	0	0.000185295	0.0839269	0	0.0839269	2	0	1	0.035	0	0.035	1	1	0.000177621	0.000192477	0.0964782	0.0964782	1	1	0.04	0.04	Long-chain-fatty-acid--CoA ligase ACSBG1 OS=Rattus norvegicus GN=Acsbg1 PE=1 SV=1
Q99MI5	0	0	1	0	0	0.000442376	0	0	0.104079	0	0	1	0	0	0.043	3	0	0.00127217	0	0.111732	0	3	0	0.046	0	Protein Srm OS=Rattus norvegicus GN=Srm PE=2 SV=1
Q9JID2	0	0	1	0	0	0.000372138	0	0	0.142878	0	0	1	0	0	0.058											Electrogenic sodium bicarbonate cotransporter 1 OS=Rattus norvegicus GN=Slc4a4 PE=1 SV=1
Q9QZ86	0	0	1	0	0	0.000250183	0	0	0.0568175	0	0	1	0	0	0.024											Unconventional myosin-Va OS=Rattus norvegicus GN=Myo5a PE=1 SV=1
A1A5N6	0	0	0	0	0	0	0	0	0	0	0	0	0	0	0											Microtubule-associated protein OS=Rattus norvegicus GN=Mapt PE=2 SV=1
A1L1M0	0	0	0	0	0	0	0	0	0	0	0	0	0	0	0											Protein Rab5b OS=Rattus norvegicus GN=Rab5b PE=2 SV=1
A2ICG7	0	0	0	0	0	0	0	0	0	0	0	0	0	0	0											Protein Rab5b OS=Rattus norvegicus GN=Rab5b PE=2 SV=1
B0BNF1	1	0	0	0.00029644	0	0	0.109175	0	0	1	0	0	0.045	0	0											S-formylglutathione hydrolase OS=Rattus norvegicus GN=Esd PE=1 SV=1
B2DD29	1	0	0	0.000168414	0	0	0.0303861	0	0	1	0	0	0.013	0	0	1	0	0.000329215	0	0.0519619	0	2	0	0.022	0	Serine/threonine-protein kinase BRSK1 OS=Rattus norvegicus GN=Brsk1 PE=1 SV=1
B2GV06	0	0	0	0	0	0	0	0	0	0	0	0	0	0	0	0	0	0	0	0	0	0	0	0	0	Succinyl-CoA:3-ketoacid coenzyme A transferase 1, mitochondrial OS=Rattus norvegicus GN=Oxct1 PE=1 SV=1
B2RZ68	1	0	0	0.000383118	0	0	0.122018	0	0	1	0	0	0.05	0	0											Dis3 protein OS=Rattus norvegicus GN=Dis3 PE=2 SV=1
B4F772	1	0	0	0.000156356	0	0	0.0568175	0	0	1	0	0	0.024	0	0											Putative uncharacterized protein (Fragment) OS=Rattus norvegicus PE=2 SV=1
B9VVT2	0	0	0	0	0	0	0	0	0	0	0	0	0	0	0											DEAD (Asp-Glu-Ala-Asp) box polypeptide 5 (Fragment) OS=Rattus norvegicus GN=Ddx5 PE=2 SV=1
B9VVT3	0	0	0	0	0	0	0	0	0	0	0	0	0	0	0											DEAD (Asp-Glu-Ala-Asp) box polypeptide 5 (Fragment) OS=Rattus norvegicus GN=Ddx5 PE=2 SV=1
B9VVT4	0	0	0	0	0	0	0	0	0	0	0	0	0	0	0											DEAD (Asp-Glu-Ala-Asp) box polypeptide 5 (Fragment) OS=Rattus norvegicus GN=Ddx5 PE=2 SV=1
D3Z875	0	0	0	0	0	0	0	0	0	0	0	0	0	0	0											Adaptor-related protein complex 3, sigma 1 subunit (Predicted), isoform CRA_b OS=Rattus norvegicus GN=Ap3s1 PE=4 SV=1
D3Z888	0	0	0	0	0	0	0	0	0	0	0	0	0	0	0											Adaptor-related protein complex 3, sigma 1 subunit (Predicted), isoform CRA_b OS=Rattus norvegicus GN=Ap3s1 PE=4 SV=1
D3Z8B4	0	0	0	0	0	0	0	0	0	0	0	0	0	0	0											Adaptor-related protein complex 3, sigma 1 subunit (Predicted), isoform CRA_b OS=Rattus norvegicus GN=Ap3s1 PE=4 SV=1
D3Z8K9	3	0	0	0.000815517	0	0	0.227439	0	0	3	0	0	0.089	0	0											Protein RGD1563231 OS=Rattus norvegicus GN=RGD1563231 PE=4 SV=1
D3Z9H2	0	0	0	0	0	0	0	0	0	0	0	0	0	0	0											Protein Sfrs2 OS=Rattus norvegicus GN=Sfrs2 PE=2 SV=1
D3Z9N6	0	0	0	0	0	0	0	0	0	0	0	0	0	0	0											Keratin, type I cytoskeletal 14 OS=Rattus norvegicus GN=Krt14 PE=2 SV=1
D3ZAK6	0	0	0	0	0	0	0	0	0	0	0	0	0	0	0											Neuroligin-3 OS=Rattus norvegicus GN=Nlgn3 PE=2 SV=1
D3ZAY2	0	0	0	0	0	0	0	0	0	0	0	0	0	0	0											Protein RGD1561919 OS=Rattus norvegicus GN=RGD1561919 PE=3 SV=1
D3ZAY7	0	0	0	0	0	0	0	0	0	0	0	0	0	0	0											Protein RGD1561919 OS=Rattus norvegicus GN=RGD1561919 PE=3 SV=1
D3ZB81	0	0	0	0	0	0	0	0	0	0	0	0	0	0	0											Actin-binding LIM protein 2 OS=Rattus norvegicus GN=Ablim2 PE=2 SV=1
D3ZD73	1	0	0	0.000271276	0	0	0.0690548	0	0	1	0	0	0.029	0	0											Myosin light polypeptide 6 OS=Rattus norvegicus GN=Myl6 PE=4 SV=1
D3ZDB7	0	0	0	0	0	0	0	0	0	0	0	0	0	0	0											DEAH (Asp-Glu-Ala-His) box polypeptide 15 (Predicted), isoform CRA_b OS=Rattus norvegicus GN=Dhx15 PE=4 SV=1
D3ZDE3	1	0	0	0.00111039	0	0	0.422329	0	0	1	0	0	0.153	0	0	0	1	0	0.00117607	0	0.422329	0	1	0	0.153	Protein LOC100363617 OS=Rattus norvegicus GN=LOC100363617 PE=4 SV=1
D3ZDK6	0	0	0	0	0	0	0	0	0	0	0	0	0	0	0											Protein Epb41l3 OS=Rattus norvegicus GN=Epb41l3 PE=2 SV=1
D3ZDS7	0	0	0	0	0	0	0	0	0	0	0	0	0	0	0											Protein Epb41l3 OS=Rattus norvegicus GN=Epb41l3 PE=2 SV=1
D3ZDT1	0	0	0	0	0	0	0	0	0	0	0	0	0	0	0											Protein Epb41l3 OS=Rattus norvegicus GN=Epb41l3 PE=2 SV=1
D3ZE29	0	0	0	0	0	0	0	0	0	0	0	0	0	0	0											Nucleosome assembly protein 1-like 4 OS=Rattus norvegicus GN=Nap1l4 PE=2 SV=1
D3ZE91	0	0	0	0	0	0	0	0	0	0	0	0	0	0	0											Sodium/potassium-transporting ATPase subunit alpha-3 OS=Rattus norvegicus GN=Atp1a3 PE=2 SV=1
D3ZFC3	0	0	0	0	0	0	0	0	0	0	0	0	0	0	0											2-oxoglutarate dehydrogenase, mitochondrial OS=Rattus norvegicus GN=Ogdh PE=2 SV=1
D3ZFT6	0	0	0	0	0	0	0	0	0	0	0	0	0	0	0	1	2	0.000992751	0.00322735	0.534617	0.803018	1	3	0.186	0.256	Uncharacterized protein OS=Rattus norvegicus PE=4 SV=1
D3ZGY4	0	0	0	0	0	0	0	0	0	0	0	0	0	0	0	0	0	0	0	0	0	0	0	0	0	Glyceraldehyde-3-phosphate dehydrogenase OS=Rattus norvegicus GN=RGD1560797 PE=3 SV=1
D3ZHM9	2	0	0	0.00223977	0	0	0.452112	0	0	2	0	0	0.162	0	0											Glyceraldehyde-3-phosphate dehydrogenase OS=Rattus norvegicus GN=RGD1560797 PE=3 SV=1
D3ZHP7	0	0	0	0	0	0	0	0	0	0	0	0	0	0	0											Glyceraldehyde-3-phosphate dehydrogenase OS=Rattus norvegicus GN=RGD1560797 PE=3 SV=1
D3ZI07	1	0	0	0.000175404	0	0	0.0592537	0	0	1	0	0	0.025	0	0											Glutamate-rich WD repeat-containing protein 1 OS=Rattus norvegicus GN=Grwd1 PE=2 SV=1
D3ZI80	4	0	0	0.000599663	0	0	0.111732	0	0	4	0	0	0.046	0	0											Glutamate-rich WD repeat-containing protein 1 OS=Rattus norvegicus GN=Grwd1 PE=2 SV=1
D3ZIT5	0	0	0	0	0	0	0	0	0	0	0	0	0	0	0											Protein RGD1562404 OS=Rattus norvegicus GN=RGD1562404 PE=3 SV=1
D3ZJ40	1	0	0	0.00111039	0	0	1.26986	0	0	1	0	0	0.356	0	0											Protein RGD1307235 OS=Rattus norvegicus GN=RGD1307235 PE=4 SV=1
D3ZJ53	1	0	0	0.00110106	0	0	0.415794	0	0	1	0	0	0.151	0	0	0	1	0	0.00116619	0	0.415794	0	1	0	0.151	Protein LOC100363809 OS=Rattus norvegicus GN=LOC100363809 PE=4 SV=1
D3ZJJ4	1	0	0	0.000127087	0	0	0.0914403	0	0	1	0	0	0.038	0	0											Serine--tRNA ligase, cytoplasmic OS=Rattus norvegicus GN=Sars PE=3 SV=1
D3ZK77	0	0	0	0	0	0	0	0	0	0	0	0	0	0	0											Membrane-associated progesterone receptor component 1 OS=Rattus norvegicus GN=Pgrmc1 PE=2 SV=1
D3ZL20	0	0	0	0	0	0	0	0	0	0	0	0	0	0	0											Protein RGD1307615 OS=Rattus norvegicus GN=Rabl6 PE=4 SV=1
D3ZL27	1	0	0	0.00109189	0	0	0.386756	0	0	1	0	0	0.142	0	0											Protein RGD1307615 OS=Rattus norvegicus GN=Rabl6 PE=4 SV=1
D3ZM69	0	0	0	0	0	0	0	0	0	0	0	0	0	0	0											14-3-3 protein theta OS=Rattus norvegicus GN=Ywhaq PE=2 SV=1
D3ZMH6	4	0	0	0.00060242	0	0	0.111732	0	0	4	0	0	0.046	0	0											Protein LOC100366057 OS=Rattus norvegicus GN=LOC100366057 PE=4 SV=1
D3ZN72	0	0	0	0	0	0	0	0	0	0	0	0	0	0	0											Protein Limch1 OS=Rattus norvegicus GN=Limch1 PE=2 SV=1
D3ZNH3	0	0	0	0	0	0	0	0	0	0	0	0	0	0	0											Protein Limch1 OS=Rattus norvegicus GN=Limch1 PE=2 SV=1
D3ZPC4	2	0	0	0.000209642	0	0	0.101539	0	0	2	0	0	0.042	0	0											Histone H2B OS=Rattus norvegicus GN=Hist3h2ba PE=3 SV=1
D3ZQR5	0	0	0	0	0	0	0	0	0	0	0	0	0	0	0											Protein Rab1 OS=Rattus norvegicus GN=Rab1 PE=2 SV=1
D3ZRS8	0	0	0	0	0	0	0	0	0	0	0	0	0	0	0	0	1	0	0.00113751	0	0.279381	0	1	0	0.107	Uncharacterized protein OS=Rattus norvegicus PE=4 SV=1
D3ZSE7	1	0	0	0.000302602	0	0	0.0839269	0	0	1	0	0	0.035	0	0											Protein Tom1l2 OS=Rattus norvegicus GN=Tom1l2 PE=2 SV=1
D3ZSM0	0	0	0	0	0	0	0	0	0	0	0	0	0	0	0											Protein Tom1l2 OS=Rattus norvegicus GN=Tom1l2 PE=2 SV=1
D3ZSM1	0	0	0	0	0	0	0	0	0	0	0	0	0	0	0											Protein Tom1l2 OS=Rattus norvegicus GN=Tom1l2 PE=2 SV=1
D3ZSS4	0	0	0	0	0	0	0	0	0	0	0	0	0	0	0											Uncharacterized protein OS=Rattus norvegicus PE=2 SV=1
D3ZU64	1	0	0	0.000459742	0	0	0.213389	0	0	1	0	0	0.084	0	0											Protein Napg OS=Rattus norvegicus GN=Napg PE=4 SV=1
D3ZV27	0	0	0	0	0	0	0	0	0	0	0	0	0	0	0											Tyrosine-protein phosphatase non-receptor type substrate 1 OS=Rattus norvegicus GN=Sirpa PE=2 SV=1
D3ZVH2	2	0	0	0.00107841	0	0	0.174898	0	0	2	0	0	0.07	0	0											Protein Rfx4 OS=Rattus norvegicus GN=Rfx4 PE=4 SV=1
D3ZVP2	1	0	0	0.000530471	0	0	0.172195	0	0	1	0	0	0.069	0	0											Histone H2A OS=Rattus norvegicus GN=Hist1h2ak PE=3 SV=1
D3ZWC1	1	0	0	0.00110106	0	0	0.499685	0	0	1	0	0	0.176	0	0											Uncharacterized protein OS=Rattus norvegicus PE=2 SV=1
D3ZWD9	0	0	0	0	0	0	0	0	0	0	0	0	0	0	0											Mitochondrial fission factor OS=Rattus norvegicus GN=Mff PE=2 SV=1
D3ZWT8	0	0	0	0	0	0	0	0	0	0	0	0	0	0	0											Histone H2B OS=Rattus norvegicus GN=LOC684647 PE=3 SV=1
D3ZX01	0	0	0	0	0	0	0	0	0	0	0	0	0	0	0	1	0	0.000488797	0	0.183042	0	1	0	0.073	0	Protein Rps4y2 OS=Rattus norvegicus GN=Rps4y2 PE=4 SV=1
D3ZXB7	0	0	0	0	0	0	0	0	0	0	0	0	0	0	0											Protein RGD1307235 OS=Rattus norvegicus GN=RGD1307235 PE=2 SV=1
D3ZY61	0	0	0	0	0	0	0	0	0	0	0	0	0	0	0											Protein Flna OS=Rattus norvegicus GN=Flna PE=2 SV=1
D3ZYE2	0	0	0	0	0	0	0	0	0	0	0	0	0	0	0											Protein Flna OS=Rattus norvegicus GN=Flna PE=2 SV=1
D3ZZ99	0	0	0	0	0	0	0	0	0	0	0	0	0	0	0	7	6	0.00135212	0.00125589	0.188502	0.2218	7	6	0.075	0.087	Alpha-adducin OS=Rattus norvegicus GN=Add1 PE=2 SV=1
D3ZZG6	1	0	0	0.0002491	0	0	0.0592537	0	0	1	0	0	0.025	0	0											Brevican core protein OS=Rattus norvegicus GN=Bcan PE=2 SV=1
D3ZZV4	1	0	0	0.000252459	0	0	0.0690548	0	0	1	0	0	0.029	0	0											Protein Tom1l2 OS=Rattus norvegicus GN=Tom1l2 PE=2 SV=1
D4A003	4	0	0	0.000594899	0	0	0.109175	0	0	4	0	0	0.045	0	0											Protein Tom1l2 OS=Rattus norvegicus GN=Tom1l2 PE=2 SV=1
D4A0D1	4	0	0	0.000610846	0	0	0.114295	0	0	4	0	0	0.047	0	0											Protein Tom1l2 OS=Rattus norvegicus GN=Tom1l2 PE=2 SV=1
D4A0E8	1	0	0	0.000205693	0	0	0.135011	0	0	1	0	0	0.055	0	0	1	0	0.000201044	0	0.135011	0	1	0	0.055	0	Protein Prmt5 OS=Rattus norvegicus GN=Prmt5 PE=4 SV=1
D4A0I7	1	0	0	0.00108286	0	0	0.355189	0	0	1	0	0	0.132	0	0											Myosin-11 OS=Rattus norvegicus GN=Myh11 PE=2 SV=1
D4A1E0	1	0	0	0.000274114	0	0	0.122018	0	0	1	0	0	0.05	0	0											Eukaryotic translation initiation factor 3, subunit 12 (Predicted), isoform CRA_b OS=Rattus norvegicus GN=Eif3k PE=4 SV=1
D4A1V8	0	0	0	0	0	0	0	0	0	0	0	0	0	0	0											Eukaryotic translation initiation factor 3, subunit 12 (Predicted), isoform CRA_b OS=Rattus norvegicus GN=Eif3k PE=4 SV=1
D4A2M6	4	0	0	0.000603809	0	0	0.111732	0	0	4	0	0	0.046	0	0											Protein Ranbp1 OS=Rattus norvegicus GN=Ranbp1 PE=4 SV=1
D4A341	3	0	0	0.00156605	0	0	0.51008	0	0	3	0	0	0.179	0	0											Protein LOC680058 OS=Rattus norvegicus GN=LOC680058 PE=4 SV=1
D4A3D1	0	0	0	0	0	0	0	0	0	0	0	0	0	0	0											Uncharacterized protein OS=Rattus norvegicus PE=4 SV=1
D4A401	1	0	0	0.00014104	0	0	0.0543869	0	0	1	0	0	0.023	0	0											Gamma-adducin OS=Rattus norvegicus GN=Add3 PE=2 SV=1
D4A481	0	0	0	0	0	0	0	0	0	0	0	0	0	0	0	0	0	0	0	0	0	0	0	0	0	Uncharacterized protein OS=Rattus norvegicus PE=3 SV=1
D4A5Y5	0	0	0	0	0	0	0	0	0	0	0	0	0	0	0											Protein Ahcyl1 OS=Rattus norvegicus GN=Ahcyl1 PE=3 SV=1
D4A6F5	0	0	0	0	0	0	0	0	0	0	0	0	0	0	0											Protein Tom1l2 OS=Rattus norvegicus GN=Tom1l2 PE=4 SV=1
D4A6L3	0	0	0	0	0	0	0	0	0	0	0	0	0	0	0											Protein Snip OS=Rattus norvegicus GN=Snip PE=2 SV=1
D4A850	4	0	0	0.000607307	0	0	0.111732	0	0	4	0	0	0.046	0	0											Histone H2B OS=Rattus norvegicus GN=Hist1h2bh PE=3 SV=1
D4A8I4	0	0	0	0	0	0	0	0	0	0	0	0	0	0	0	0	24	0	0.0153175	0	2.28852	0	50	0	0.517	Tubulin alpha-1B chain OS=Rattus norvegicus GN=Tuba1b PE=3 SV=1
D4A8Y6	0	0	0	0	0	0	0	0	0	0	0	0	0	0	0											Dynamin-like 120 kDa protein, mitochondrial OS=Rattus norvegicus GN=Opa1 PE=2 SV=1
D4A8Z0	0	0	0	0	0	0	0	0	0	0	0	0	0	0	0											Dynamin-like 120 kDa protein, mitochondrial OS=Rattus norvegicus GN=Opa1 PE=2 SV=1
D4A9S5	0	0	0	0	0	0	0	0	0	0	0	0	0	0	0											Dipeptidyl aminopeptidase-like protein 6 OS=Rattus norvegicus GN=Dpp6 PE=2 SV=1
D4A9Y0	1	0	0	0.000595575	0	0	0.442115	0	0	1	0	0	0.159	0	0											Dipeptidyl aminopeptidase-like protein 6 OS=Rattus norvegicus GN=Dpp6 PE=2 SV=1
D4AAL9	4	0	0	0.000610846	0	0	0.114295	0	0	4	0	0	0.047	0	0											Adenine phosphoribosyltransferase OS=Rattus norvegicus GN=Aprt PE=2 SV=1
D4AAN3	1	0	0	0.000195854	0	0	0.0519619	0	0	1	0	0	0.022	0	0											Adenine phosphoribosyltransferase OS=Rattus norvegicus GN=Aprt PE=2 SV=1
D4AAU3	0	0	0	0	0	0	0	0	0	0	0	0	0	0	0											Protein LOC100361838 OS=Rattus norvegicus GN=LOC100361838 PE=4 SV=1
D4AB04	0	0	0	0	0	0	0	0	0	0	0	0	0	0	0											Protein LOC100361838 OS=Rattus norvegicus GN=LOC100361838 PE=4 SV=1
D4ABH6	13	0	0	0.00347858	0	0	1.32274	0	0	15	0	0	0.366	0	0	0	0	0	0	0	0	0	0	0	0	Uncharacterized protein OS=Rattus norvegicus PE=3 SV=1
D4ACM4	0	0	0	0	0	0	0	0	0	0	0	0	0	0	0											Protein Trim21 OS=Rattus norvegicus GN=Trim21 PE=4 SV=1
D4ADA2	2	0	0	0.00194113	0	0	0.667247	0	0	2	0	0	0.222	0	0											Mitogen-activated protein kinase 8 interacting protein 3 OS=Rattus norvegicus GN=Mapk8ip3 PE=4 SV=1
D4ADC8	0	0	0	0	0	0	0	0	0	0	0	0	0	0	0											Mitogen-activated protein kinase 8 interacting protein 3 OS=Rattus norvegicus GN=Mapk8ip3 PE=4 SV=1
D4ADP0	1	0	0	0.000977809	0	0	0.294196	0	0	1	0	0	0.112	0	0											Mitogen-activated protein kinase 8 interacting protein 3 OS=Rattus norvegicus GN=Mapk8ip3 PE=4 SV=1
D4ADQ0	0	0	0	0	0	0	0	0	0	0	0	0	0	0	0											Mitogen-activated protein kinase 8 interacting protein 3 OS=Rattus norvegicus GN=Mapk8ip3 PE=4 SV=1
D4AE32	0	0	0	0	0	0	0	0	0	0	0	0	0	0	0	2	1	0.00561688	0.00243467	0.409289	0.409289	5	2	0.149	0.149	Protein RGD1563231 OS=Rattus norvegicus GN=RGD1563231 PE=4 SV=1
D4AEC0	0	0	0	0	0	0	0	0	0	0	0	0	0	0	0											Guanine nucleotide-binding protein G(q) subunit alpha OS=Rattus norvegicus GN=Gnaq PE=4 SV=1
E9PSV4	0	0	0	0	0	0	0	0	0	0	0	0	0	0	0											Protein Mapk8ip3 OS=Rattus norvegicus GN=Mapk8ip3 PE=2 SV=1
F1LMC3	0	0	0	0	0	0	0	0	0	0	0	0	0	0	0	4	0	0.00252096	0	0.475707	0	10	0	0.169	0	Calcium/calmodulin-dependent protein kinase type II subunit gamma (Fragment) OS=Rattus norvegicus GN=Camk2g PE=2 SV=1
F1LMJ4	0	0	0	0	0	0	0	0	0	0	0	0	0	0	0											Serine/threonine-protein phosphatase (Fragment) OS=Rattus norvegicus GN=Ppp3cb PE=2 SV=1
F1LMW7	0	0	0	0	0	0	0	0	0	0	0	0	0	0	0	1	0	0.000414449	0	0.452112	0	1	0	0.162	0	Myristoylated alanine-rich C-kinase substrate OS=Rattus norvegicus GN=Marcks PE=2 SV=1
F1LNN7	0	0	0	0	0	0	0	0	0	0	0	0	0	0	0											Protein Ank3 OS=Rattus norvegicus GN=Ank3 PE=2 SV=1
F1LP05	0	0	0	0	0	0	0	0	0	0	0	0	0	0	0	0	0	0	0	0	0	0	0	0	0	ATP synthase subunit alpha OS=Rattus norvegicus GN=Atp5a1 PE=2 SV=1
F1LQ63	0	0	0	0	0	0	0	0	0	0	0	0	0	0	0											Protein Hnrnpl OS=Rattus norvegicus GN=Hnrnpl PE=2 SV=1
F1LQE8	0	0	0	0	0	0	0	0	0	0	0	0	0	0	0	0	0	0	0	0	0	0	0	0	0	Succinyl-CoA:3-ketoacid-coenzyme A transferase OS=Rattus norvegicus GN=LOC100359544 PE=2 SV=1
F1LR39	1	0	0	0.000304006	0	0	0.129796	0	0	1	0	0	0.053	0	0											Abl interactor 1 OS=Rattus norvegicus GN=Abi1 PE=4 SV=1
F1LTA7	0	0	0	0	0	0	0	0	0	0	0	0	0	0	0											Unconventional myosin-Ib OS=Rattus norvegicus GN=Myo1b PE=2 SV=1
F1LTH4	1	0	0	0.00136486	0	0	0.541701	0	0	1	0	0	0.188	0	0	0	1	0	0.00144559	0	0.541701	0	1	0	0.188	Uncharacterized protein (Fragment) OS=Rattus norvegicus PE=4 SV=1
F1LTL4	0	0	0	0	0	0	0	0	0	0	0	0	0	0	0											Uncharacterized protein (Fragment) OS=Rattus norvegicus PE=4 SV=1
F1LTR9	0	0	0	0	0	0	0	0	0	0	0	0	0	0	0											Protein LOC362382 (Fragment) OS=Rattus norvegicus GN=LOC362382 PE=4 SV=1
F1LU38	1	0	0	0.000327566	0	0	0.153453	0	0	1	0	0	0.062	0	0	2	0	0.000640324	0	0.153453	0	2	0	0.062	0	ADP-ribosylation factor GTPase-activating protein 1 (Fragment) OS=Rattus norvegicus GN=Arfgap1 PE=2 SV=1
F1LUE2	0	0	0	0	0	0	0	0	0	0	0	0	0	0	0											ADP-ribosylation factor GTPase-activating protein 1 (Fragment) OS=Rattus norvegicus GN=Arfgap1 PE=2 SV=1
F1LUS1	1	0	0	0.00131026	0	0	0.479108	0	0	1	0	0	0.17	0	0											T-complex protein 1 subunit alpha (Fragment) OS=Rattus norvegicus GN=Tcp1-ps1 PE=3 SV=1
F1LV04	1	0	0	0.00113936	0	0	1.09894	0	0	1	0	0	0.322	0	0	0	1	0	0.00120675	0	0.435489	0	1	0	0.157	Uncharacterized protein (Fragment) OS=Rattus norvegicus PE=4 SV=1
F1LV08	2	0	0	0.0038163	0	0	2.12608	0	0	3	0	0	0.495	0	0											Uncharacterized protein (Fragment) OS=Rattus norvegicus PE=4 SV=1
F1LV34	1	0	0	0.00147221	0	0	0.592209	0	0	1	0	0	0.202	0	0	0	1	0	0.00155928	0	0.592209	0	1	0	0.202	Uncharacterized protein (Fragment) OS=Rattus norvegicus PE=4 SV=1
F1LVL4	1	0	0	0.00104821	0	0	0.393157	0	0	1	0	0	0.144	0	0	0	1	0	0.00111021	0	0.393157	0	1	0	0.144	Protein LOC100363935 (Fragment) OS=Rattus norvegicus GN=LOC100363935 PE=4 SV=1
F1LWW1	1	0	0	0.00121321	0	0	0.468926	0	0	1	0	0	0.167	0	0	1	0	0.00118579	0	0.468926	0	1	0	0.167	0	Uncharacterized protein (Fragment) OS=Rattus norvegicus PE=4 SV=1
F1LX22	1	0	0	0.000727925	0	0	0.137627	0	0	1	0	0	0.056	0	0	0	1	0	0.000770979	0	0.137627	0	1	0	0.056	Phosphatidylinositol 5-phosphate 4-kinase type-2 alpha (Fragment) OS=Rattus norvegicus GN=Pip4k2a PE=2 SV=1
F1LXB9	2	0	0	0.00231905	0	0	0.840772	0	0	2	0	0	0.265	0	0											Uncharacterized protein (Fragment) OS=Rattus norvegicus PE=2 SV=1
F1LXP1	0	0	0	0	0	0	0	0	0	0	0	0	0	0	0											Uncharacterized protein (Fragment) OS=Rattus norvegicus PE=4 SV=1
F1LYK7	0	0	0	0	0	0	0	0	0	0	0	0	0	0	0											Protein LOC690781 (Fragment) OS=Rattus norvegicus GN=LOC690781 PE=4 SV=1
F1LYU3	2	0	0	0.00214797	0	0	0.761976	0	0	2	0	0	0.246	0	0											Protein LOC690781 (Fragment) OS=Rattus norvegicus GN=LOC690781 PE=4 SV=1
F1LYU4	1	0	0	0.00131026	0	0	0.479108	0	0	1	0	0	0.17	0	0											Protein LOC690781 (Fragment) OS=Rattus norvegicus GN=LOC690781 PE=4 SV=1
F1LZ11	1	0	0	0.00105666	0	0	0.321296	0	0	1	0	0	0.121	0	0	1	1	0.00103278	0.00111916	0.321296	0.321296	1	1	0.121	0.121	Uncharacterized protein (Fragment) OS=Rattus norvegicus PE=4 SV=1
F1LZ82	0	0	0	0	0	0	0	0	0	0	0	0	0	0	0											Uncharacterized protein (Fragment) OS=Rattus norvegicus PE=4 SV=1
F1LZL0	1	0	0	0.00111039	0	0	0.367729	0	0	1	0	0	0.136	0	0											Uncharacterized protein (Fragment) OS=Rattus norvegicus PE=3 SV=1
F1LZV6	2	0	0	0.00213051	0	0	0.75388	0	0	2	0	0	0.244	0	0											Uncharacterized protein (Fragment) OS=Rattus norvegicus PE=3 SV=1
F1M008	2	0	0	0.00120208	0	0	0.883649	0	0	2	0	0	0.275	0	0											Neuroligin-1 (Fragment) OS=Rattus norvegicus GN=Nlgn1 PE=2 SV=1
F1M0B7	2	0	0	0.00207978	0	0	0.8281	0	0	2	0	0	0.262	0	0	1	0	0.00101639	0	0.339677	0	1	0	0.127	0	Protein LOC100361705 (Fragment) OS=Rattus norvegicus GN=LOC100361705 PE=4 SV=1
F1M0J2	1	0	0	0.00113936	0	0	1.22843	0	0	1	0	0	0.348	0	0											Protein LOC100361705 (Fragment) OS=Rattus norvegicus GN=LOC100361705 PE=4 SV=1
F1M0K2	0	0	0	0	0	0	0	0	0	0	0	0	0	0	0											Protein LOC100361705 (Fragment) OS=Rattus norvegicus GN=LOC100361705 PE=4 SV=1
F1M0Q0	1	0	0	0.000277598	0	0	0.101539	0	0	1	0	0	0.042	0	0											Protein LOC100361705 (Fragment) OS=Rattus norvegicus GN=LOC100361705 PE=4 SV=1
F1M1G3	0	0	0	0	0	0	0	0	0	0	0	0	0	0	0	0	1	0	0.00254635	0	0.235947	0	2	0	0.092	Uncharacterized protein (Fragment) OS=Rattus norvegicus PE=4 SV=1
F1M256	0	0	0	0	0	0	0	0	0	0	0	0	0	0	0											Protein Rab1 (Fragment) OS=Rattus norvegicus GN=Rab1 PE=2 SV=1
F1M2C9	2	0	0	0.00220213	0	0	0.786488	0	0	2	0	0	0.252	0	0											Protein LOC100363494 (Fragment) OS=Rattus norvegicus GN=LOC100363494 PE=4 SV=1
F1M2N3	1	0	0	0.00136486	0	0	0.541701	0	0	1	0	0	0.188	0	0	0	1	0	0.00144559	0	0.541701	0	1	0	0.188	Uncharacterized protein (Fragment) OS=Rattus norvegicus PE=4 SV=1
F1M2T7	0	0	0	0	0	0	0	0	0	0	0	0	0	0	0											Uncharacterized protein (Fragment) OS=Rattus norvegicus PE=4 SV=1
F1M2W3	1	0	0	0.00120208	0	0	0.374042	0	0	1	0	0	0.138	0	0	2	1	0.00234981	0.00127318	0.883649	0.374042	2	1	0.275	0.138	Uncharacterized protein (Fragment) OS=Rattus norvegicus PE=4 SV=1
F1M398	1	0	0	0.00105666	0	0	0.34586	0	0	1	0	0	0.129	0	0	0	1	0	0.00223833	0	0.205036	0	2	0	0.081	Uncharacterized protein (Fragment) OS=Rattus norvegicus PE=4 SV=1
F1M3F8	0	0	0	0	0	0	0	0	0	0	0	0	0	0	0											Uncharacterized protein (Fragment) OS=Rattus norvegicus PE=4 SV=1
F1M3I1	1	0	0	0.000442657	0	0	0.196741	0	0	1	0	0	0.078	0	0											Septin-7 (Fragment) OS=Rattus norvegicus GN=Sept7 PE=2 SV=1
F1M3N0	1	0	0	0.00137923	0	0	0.545254	0	0	1	0	0	0.189	0	0	0	1	0	0.0014608	0	0.545254	0	1	0	0.189	Uncharacterized protein (Fragment) OS=Rattus norvegicus PE=4 SV=1
F1M4V4	0	0	0	0	0	0	0	0	0	0	0	0	0	0	0											Protein Cadm1 (Fragment) OS=Rattus norvegicus GN=Cadm1 PE=2 SV=1
F1M5B6	0	0	0	0	0	0	0	0	0	0	0	0	0	0	0											Calcium/calmodulin-dependent protein kinase type II subunit beta (Fragment) OS=Rattus norvegicus GN=Camk2b PE=2 SV=1
F1M5Q5	1	0	0	0.00135079	0	0	0.534617	0	0	1	0	0	0.186	0	0	0	1	0	0.00143068	0	0.534617	0	1	0	0.186	Uncharacterized protein (Fragment) OS=Rattus norvegicus PE=4 SV=1
F1M5T7	0	0	0	0	0	0	0	0	0	0	0	0	0	0	0											Uncharacterized protein (Fragment) OS=Rattus norvegicus PE=4 SV=1
F1M5U7	2	0	0	0.000212533	0	0	0.104079	0	0	2	0	0	0.043	0	0											Uncharacterized protein (Fragment) OS=Rattus norvegicus PE=4 SV=1
F1M6C2	0	0	0	0	0	0	0	0	0	0	0	0	0	0	0	6	0	0.00281118	0	0.393157	0	9	0	0.144	0	Elongation factor 1-alpha (Fragment) OS=Rattus norvegicus PE=3 SV=1
F1M7B3	1	0	0	0.00128457	0	0	0.883649	0	0	1	0	0	0.275	0	0											Protein RGD1561928 (Fragment) OS=Rattus norvegicus GN=RGD1561928 PE=4 SV=1
F1M8N5	0	0	0	0	0	0	0	0	0	0	0	0	0	0	0	0	1	0	0.00254635	0	0.235947	0	2	0	0.092	Uncharacterized protein (Fragment) OS=Rattus norvegicus PE=4 SV=1
F1M964	0	0	0	0	0	0	0	0	0	0	0	0	0	0	0											Stress-70 protein, mitochondrial OS=Rattus norvegicus GN=Hspa9 PE=2 SV=1
F1M9V7	0	0	0	0	0	0	0	0	0	0	0	0	0	0	0											Protein Ank2 (Fragment) OS=Rattus norvegicus GN=Ank2 PE=2 SV=1
F8SQR5	0	0	0	0	0	0	0	0	0	0	0	0	0	0	0											Protein LOC690372 OS=Rattus norvegicus GN=LOC690372 PE=4 SV=1
F8WFF6	1	0	0	0.000255911	0	0	0.0641431	0	0	1	0	0	0.027	0	0											Protein LOC690372 OS=Rattus norvegicus GN=LOC690372 PE=4 SV=1
F8WFI1	1	0	0	0.000305423	0	0	0.101539	0	0	1	0	0	0.042	0	0											Uncharacterized protein OS=Rattus norvegicus GN=Tufm PE=4 SV=1
F8WFS9	0	0	0	0	0	0	0	0	0	0	0	0	0	0	0	1	4	0.000706564	0.000957077	0.0519619	0.339677	4	5	0.022	0.127	Beta-adducin OS=Rattus norvegicus GN=Add2 PE=4 SV=1
F8WFV9	0	0	0	0	0	0	0	0	0	0	0	0	0	0	0	1	0	0.00124335	0	0.309182	0	1	0	0.117	0	Dynein light chain roadblock-type 1 (Fragment) OS=Rattus norvegicus GN=Dynlrb1 PE=4 SV=1
G3V610	0	0	0	0	0	0	0	0	0	0	0	0	0	0	0											2-oxoglutarate dehydrogenase, mitochondrial OS=Rattus norvegicus GN=Ogdh PE=4 SV=1
G3V6H5	1	0	0	0.000417282	0	0	0.210598	0	0	1	0	0	0.083	0	0	1	0	0.00040785	0	0.174898	0	1	0	0.07	0	Mitochondrial 2-oxoglutarate/malate carrier protein OS=Rattus norvegicus GN=Slc25a11 PE=3 SV=1
G3V6J0	1	0	0	0.00025149	0	0	0.0690548	0	0	1	0	0	0.029	0	0	1	2	0.000245806	0.00053273	0.0543869	0.0543869	1	2	0.023	0.023	4-trimethylaminobutyraldehyde dehydrogenase OS=Rattus norvegicus GN=Aldh9a1 PE=3 SV=1
G3V750	0	0	0	0	0	0	0	0	0	0	0	0	0	0	0											Synapsin II, isoform CRA_a OS=Rattus norvegicus GN=Syn2 PE=4 SV=1
G3V7I2	0	0	0	0	0	0	0	0	0	0	0	0	0	0	0											Eukaryotic translation initiation factor 3, subunit 6 interacting protein OS=Rattus norvegicus GN=Eif3s6ip PE=4 SV=1
G3V8G4	0	0	0	0	0	0	0	0	0	0	0	0	0	0	0	0	0	0	0	0	0	0	0	0	0	Brevican core protein OS=Rattus norvegicus GN=Bcan PE=4 SV=1
G3V8R2	0	0	0	0	0	0	0	0	0	0	0	0	0	0	0											Protein kinase, cAMP-dependent, regulatory, type 2, alpha, isoform CRA_a OS=Rattus norvegicus GN=Prkar2a PE=4 SV=1
G3V8T5	2	0	0	0.000565989	0	0	0.142878	0	0	2	0	0	0.058	0	0	1	0	0.000276598	0	0.0519619	0	1	0	0.022	0	Protein Ruvbl2 OS=Rattus norvegicus GN=Ruvbl2 PE=4 SV=1
G3V900	0	0	0	0	0	0	0	0	0	0	0	0	0	0	0											Protein Ruvbl2 OS=Rattus norvegicus GN=Ruvbl2 PE=4 SV=1
G3V936	0	0	0	0	0	0	0	0	0	0	0	0	0	0	0											Protein Lrp1 OS=Rattus norvegicus GN=Lrp1 PE=4 SV=1
G3V9E1	0	0	0	0	0	0	0	0	0	0	0	0	0	0	0											Adducin 3 (Gamma), isoform CRA_a OS=Rattus norvegicus GN=Add3 PE=4 SV=1
G3V9U8	0	0	0	0	0	0	0	0	0	0	0	0	0	0	0											Protein Dnaja3 OS=Rattus norvegicus GN=Dnaja3 PE=3 SV=1
G3V9Z6	1	0	0	0.000305423	0	0	0.114295	0	0	1	0	0	0.047	0	0											Amine oxidase [flavin-containing] A OS=Rattus norvegicus GN=Maoa PE=4 SV=1
H9KVF4	1	0	0	0.000168631	0	0	0.0303861	0	0	1	0	0	0.013	0	0	1	0	0.000329639	0	0.0519619	0	2	0	0.022	0	Serine/threonine-protein kinase BRSK1 (Fragment) OS=Rattus norvegicus GN=Brsk1 PE=4 SV=1
O08629	0	0	0	0	0	0	0	0	0	0	0	0	0	0	0											Histone H2A OS=Rattus norvegicus GN=H2A.2 PE=3 SV=1
O88565	1	0	0	0.000609425	0	0	0.253141	0	0	1	0	0	0.098	0	0											190 kDa ankyrin isoform OS=Rattus norvegicus GN=Ank3 PE=2 SV=1
O88989	0	0	0	0	0	0	0	0	0	0	0	0	0	0	0											Latrophilin-1 OS=Rattus norvegicus GN=Lphn1 PE=1 SV=1
P02770	0	0	0	0	0	0	0	0	0	0	0	0	0	0	0											Myelin basic protein S OS=Rattus norvegicus GN=Mbp PE=1 SV=3
P03994	0	0	0	0	0	0	0	0	0	0	0	0	0	0	0											Myelin basic protein S OS=Rattus norvegicus GN=Mbp PE=1 SV=3
P04636	0	0	0	0	0	0	0	0	0	0	0	0	0	0	0											Myelin basic protein S OS=Rattus norvegicus GN=Mbp PE=1 SV=3
P05065	0	0	0	0	0	0	0	0	0	0	0	0	0	0	0											Glyceraldehyde-3-phosphate dehydrogenase OS=Rattus norvegicus GN=Gapdh PE=1 SV=3
P07632	0	0	0	0	0	0	0	0	0	0	0	0	0	0	0											Sodium/potassium-transporting ATPase subunit beta-1 OS=Rattus norvegicus GN=Atp1b1 PE=1 SV=1
P08082	1	0	0	0.000572168	0	0	0.174898	0	0	1	0	0	0.07	0	0											Sodium/potassium-transporting ATPase subunit beta-1 OS=Rattus norvegicus GN=Atp1b1 PE=1 SV=1
P0C0S7	0	0	0	0	0	0	0	0	0	0	0	0	0	0	0											Synapsin-1 OS=Rattus norvegicus GN=Syn1 PE=1 SV=3
P10111	0	0	0	0	0	0	0	0	0	0	0	0	0	0	0	0	1	0	0.000846196	0	0.288249	0	1	0	0.11	Peptidyl-prolyl cis-trans isomerase A OS=Rattus norvegicus GN=Ppia PE=1 SV=2
P11730	0	0	0	0	0	0	0	0	0	0	0	0	0	0	0	4	0	0.00243007	0	0.455459	0	10	0	0.163	0	Calcium/calmodulin-dependent protein kinase type II subunit gamma OS=Rattus norvegicus GN=Camk2g PE=2 SV=1
P13803	1	0	0	0.000393473	0	0	0.196741	0	0	1	0	0	0.078	0	0											Neural cell adhesion molecule 1 OS=Rattus norvegicus GN=Ncam1 PE=1 SV=1
P15791	3	0	0	0.000737485	0	0	0.210598	0	0	3	0	0	0.083	0	0	0	8	0	0.00260368	0	0.492794	0	10	0	0.174	Calcium/calmodulin-dependent protein kinase type II subunit delta OS=Rattus norvegicus GN=Camk2d PE=1 SV=1
P17220	0	0	0	0	0	0	0	0	0	0	0	0	0	0	0											Myosin light chain 4 OS=Rattus norvegicus GN=Myl4 PE=2 SV=2
P20069	0	0	0	0	0	0	0	0	0	0	0	0	0	0	0											Hemopexin OS=Rattus norvegicus GN=Hpx PE=1 SV=3
P21913	1	0	0	0.000464633	0	0	0.122018	0	0	1	0	0	0.05	0	0											Synaptotagmin-1 OS=Rattus norvegicus GN=Syt1 PE=1 SV=3
P22449	0	0	0	0	0	0	0	0	0	0	0	0	0	0	0											Protein-L-isoaspartate(D-aspartate) O-methyltransferase OS=Rattus norvegicus GN=Pcmt1 PE=1 SV=2
P26772	0	0	0	0	0	0	0	0	0	0	0	0	0	0	0											Creatine kinase U-type, mitochondrial OS=Rattus norvegicus GN=Ckmt1 PE=1 SV=1
P27791	0	0	0	0	0	0	0	0	0	0	0	0	0	0	0											C-1-tetrahydrofolate synthase, cytoplasmic OS=Rattus norvegicus GN=Mthfd1 PE=1 SV=3
P29418	0	0	0	0	0	0	0	0	0	0	0	0	0	0	0											D-beta-hydroxybutyrate dehydrogenase, mitochondrial OS=Rattus norvegicus GN=Bdh1 PE=1 SV=2
P30009	0	0	0	0	0	0	0	0	0	0	0	0	0	0	0	1	0	0.000414449	0	0.452112	0	1	0	0.162	0	Myristoylated alanine-rich C-kinase substrate OS=Rattus norvegicus GN=Marcks PE=1 SV=2
P31421	1	0	0	0.00015026	0	0	0.0519619	0	0	1	0	0	0.022	0	0											ATP synthase subunit d, mitochondrial OS=Rattus norvegicus GN=Atp5h PE=1 SV=3
P32089	1	0	0	0.000421307	0	0	0.0939563	0	0	1	0	0	0.039	0	0											Excitatory amino acid transporter 2 OS=Rattus norvegicus GN=Slc1a2 PE=1 SV=2
P35434	0	0	0	0	0	0	0	0	0	0	0	0	0	0	0	4	4	0.00609832	0.00743444	1.24388	1.24388	8	9	0.351	0.351	ATP synthase subunit delta, mitochondrial OS=Rattus norvegicus GN=Atp5d PE=1 SV=2
P42123	0	0	0	0	0	0	0	0	0	0	0	0	0	0	0	0	1	0	0.000415498	0	0.109175	0	1	0	0.045	L-lactate dehydrogenase B chain OS=Rattus norvegicus GN=Ldhb PE=1 SV=2
P50398	0	0	0	0	0	0	0	0	0	0	0	0	0	0	0											Sodium/calcium exchanger 2 OS=Rattus norvegicus GN=Slc8a2 PE=2 SV=1
P50554	0	0	0	0	0	0	0	0	0	0	0	0	0	0	0											Sodium/calcium exchanger 2 OS=Rattus norvegicus GN=Slc8a2 PE=2 SV=1
P55067	0	0	0	0	0	0	0	0	0	0	0	0	0	0	0											Heat shock 70 kDa protein 1-like OS=Rattus norvegicus GN=Hspa1l PE=2 SV=2
P62628	0	0	0	0	0	0	0	0	0	0	0	0	0	0	0	1	0	0.00133401	0	0.333522	0	1	0	0.125	0	Dynein light chain roadblock-type 1 OS=Rattus norvegicus GN=Dynlrb1 PE=1 SV=3
P62703	0	0	0	0	0	0	0	0	0	0	0	0	0	0	0	1	0	0.000486938	0	0.180321	0	1	0	0.072	0	40S ribosomal protein S4, X isoform OS=Rattus norvegicus GN=Rps4x PE=2 SV=2
P62845	0	0	0	0	0	0	0	0	0	0	0	0	0	0	0											Ras-related protein Rap-1A OS=Rattus norvegicus GN=Rap1a PE=1 SV=1
P62994	0	0	0	0	0	0	0	0	0	0	0	0	0	0	0	1	0	0.00059016	0	0.361445	0	1	0	0.134	0	Growth factor receptor-bound protein 2 OS=Rattus norvegicus GN=Grb2 PE=1 SV=1
P68182	0	0	0	0	0	0	0	0	0	0	0	0	0	0	0											Actin, alpha cardiac muscle 1 OS=Rattus norvegicus GN=Actc1 PE=2 SV=1
P84082	1	0	0	0.000723903	0	0	0.663413	0	0	1	0	0	0.221	0	0											Importin subunit alpha-1 OS=Rattus norvegicus GN=Kpna1 PE=2 SV=1
P84083	1	0	0	0.000727925	0	0	0.667247	0	0	1	0	0	0.222	0	0											Importin subunit alpha-1 OS=Rattus norvegicus GN=Kpna1 PE=2 SV=1
P84092	1	0	0	0.00030121	0	0	0.081434	0	0	1	0	0	0.034	0	0											Importin subunit alpha-1 OS=Rattus norvegicus GN=Kpna1 PE=2 SV=1
P85845	0	0	0	0	0	0	0	0	0	0	0	0	0	0	0											Elongation factor Tu, mitochondrial OS=Rattus norvegicus GN=Tufm PE=1 SV=1
P97601	0	0	0	0	0	0	0	0	0	0	0	0	0	0	0											GrpE protein homolog 1, mitochondrial OS=Rattus norvegicus GN=Grpel1 PE=1 SV=2
Q05546	0	0	0	0	0	0	0	0	0	0	0	0	0	0	0											Brain acid soluble protein 1 OS=Rattus norvegicus GN=Basp1 PE=1 SV=2
Q05759	0	0	0	0	0	0	0	0	0	0	0	0	0	0	0											Brain acid soluble protein 1 OS=Rattus norvegicus GN=Basp1 PE=1 SV=2
Q05764	0	0	0	0	0	0	0	0	0	0	0	0	0	0	0	1	4	0.000706564	0.000957077	0.0519619	0.339677	4	5	0.022	0.127	Beta-adducin OS=Rattus norvegicus GN=Add2 PE=2 SV=4
Q08877	4	0	0	0.000603114	0	0	0.111732	0	0	4	0	0	0.046	0	0											Heat shock 70 kDa protein 1A/1B OS=Rattus norvegicus GN=Hspa1a PE=2 SV=2
Q0QF43	0	0	0	0	0	0	0	0	0	0	0	0	0	0	0											Glyceraldehyde-3-phosphate dehydrogenase (Fragment) OS=Rattus norvegicus GN=Gapdh PE=2 SV=1
Q3KRE0	1	0	0	0.000221703	0	0	0.0568175	0	0	1	0	0	0.024	0	0											Eukaryotic translation initiation factor 6 OS=Rattus norvegicus GN=Eif6 PE=2 SV=1
Q3S4A4	1	0	0	0.000308298	0	0	0.145513	0	0	1	0	0	0.059	0	0	2	0	0.000602658	0	0.145513	0	2	0	0.059	0	ADP-ribosylation factor GTPase activating protein 1 heart isoform OS=Rattus norvegicus GN=Arfgap1 PE=2 SV=1
Q3S4A5	1	0	0	0.000325128	0	0	0.153453	0	0	1	0	0	0.062	0	0	2	0	0.000635557	0	0.153453	0	2	0	0.062	0	ADP-ribosylation factor GTPase activating protein 1 brain isoform OS=Rattus norvegicus GN=Arfgap1 PE=2 SV=1
Q499N3	1	0	0	0.000304006	0	0	0.129796	0	0	1	0	0	0.053	0	0											Eukaryotic translation initiation factor 3, subunit 6 interacting protein OS=Rattus norvegicus GN=Eif3s6ip PE=2 SV=1
Q4G023	0	0	0	0	0	0	0	0	0	0	0	0	0	0	0											Keratin, type II cytoskeletal 6A OS=Rattus norvegicus GN=Krt6a PE=1 SV=1
Q4KM74	1	0	0	0.000609425	0	0	0.264736	0	0	1	0	0	0.102	0	0											FUS interacting protein (Serine-arginine rich) 1 OS=Rattus norvegicus GN=Srsf10 PE=2 SV=1
Q4QQS4	2	0	0	0.000565989	0	0	0.142878	0	0	2	0	0	0.058	0	0	1	0	0.000276598	0	0.0519619	0	1	0	0.022	0	RuvB-like 2 (E. coli) OS=Rattus norvegicus GN=Ruvbl2 PE=2 SV=1
Q569B3	0	0	0	0	0	0	0	0	0	0	0	0	0	0	0											Dnajc7 protein OS=Rattus norvegicus GN=Dnajc7 PE=2 SV=1
Q5CD99	0	0	0	0	0	0	0	0	0	0	0	0	0	0	0											LOC367586 protein OS=Rattus norvegicus GN=IgG-2a PE=2 SV=1
Q5FVH2	1	0	0	0.000268497	0	0	0.119438	0	0	1	0	0	0.049	0	0											GRAM domain-containing protein 3 OS=Rattus norvegicus GN=Gramd3 PE=2 SV=1
Q5FVJ0	1	0	0	0.000279374	0	0	0.0764652	0	0	1	0	0	0.032	0	0											Forkhead box B1 OS=Rattus norvegicus GN=Foxb1 PE=2 SV=1
Q5I0D5	0	0	0	0	0	0	0	0	0	0	0	0	0	0	0											Ubc protein (Fragment) OS=Rattus norvegicus GN=LOC100360548 PE=2 SV=1
Q5U2X6	1	0	0	0.000271276	0	0	0.122018	0	0	1	0	0	0.05	0	0											ATP-dependent RNA helicase DDX39A OS=Rattus norvegicus GN=Ddx39a PE=2 SV=1
Q5XI09	1	0	0	0.000272972	0	0	0.0914403	0	0	1	0	0	0.038	0	0											Heat shock protein 75 kDa, mitochondrial OS=Rattus norvegicus GN=Trap1 PE=1 SV=1
Q60587	0	0	0	0	0	0	0	0	0	0	0	0	0	0	0	0	0	0	0	0	0	0	0	0	0	Trifunctional enzyme subunit beta, mitochondrial OS=Rattus norvegicus GN=Hadhb PE=1 SV=1
Q62745	1	0	0	0.000555197	0	0	0.216186	0	0	1	0	0	0.085	0	0											Polyadenylate-binding protein-related protein (Fragment) OS=Rattus norvegicus PE=2 SV=1
Q62848	1	0	0	0.000315726	0	0	0.148154	0	0	1	0	0	0.06	0	0	2	0	0.00061718	0	0.148154	0	2	0	0.06	0	ADP-ribosylation factor GTPase-activating protein 1 OS=Rattus norvegicus GN=Arfgap1 PE=1 SV=1
Q63028	0	0	0	0	0	0	0	0	0	0	0	0	0	0	0	7	6	0.00121966	0.00113287	0.169499	0.199499	7	6	0.068	0.079	Alpha-adducin OS=Rattus norvegicus GN=Add1 PE=1 SV=2
Q63080	3	0	0	0.000770744	0	0	0.253141	0	0	3	0	0	0.098	0	0	1	1	0.000251107	0.00027211	0.109175	0.0592537	1	1	0.045	0.025	Ca2+/Mg2+ ATPase (Fragment) OS=Rattus norvegicus GN=Atp2a2 PE=2 SV=1
Q63560	1	0	0	0.000137633	0	0	0.0665962	0	0	1	0	0	0.028	0	0	1	0	0.000403566	0	0.0665962	0	3	0	0.028	0	Microtubule-associated protein 6 OS=Rattus norvegicus GN=Map6 PE=1 SV=1
Q63617	3	0	0	0.00052463	0	0	0.0914403	0	0	4	0	0	0.038	0	0											Tropomyosin alpha-3 chain OS=Rattus norvegicus GN=Tpm3 PE=1 SV=2
Q63754	0	0	0	0	0	0	0	0	0	0	0	0	0	0	0	4	0	0.00373912	0	0.448772	0	4	0	0.161	0	Beta-synuclein OS=Rattus norvegicus GN=Sncb PE=1 SV=1
Q63965	1	0	0	0.000406914	0	0	0.276439	0	0	1	0	0	0.106	0	0	0	1	0	0.000430982	0	0.0964782	0	1	0	0.04	Sideroflexin-1 OS=Rattus norvegicus GN=Sfxn1 PE=2 SV=4
Q66HD0	2	0	0	0.000325936	0	0	0.129796	0	0	2	0	0	0.053	0	0	0	1	0	0.000172607	0	0.0399202	0	1	0	0.017	Endoplasmin OS=Rattus norvegicus GN=Hsp90b1 PE=1 SV=2
Q66X93	1	0	0	0.000144144	0	0	0.0543869	0	0	1	0	0	0.023	0	0											Leucine-rich repeat flightless-interacting protein 1 OS=Rattus norvegicus GN=Lrrfip1 PE=1 SV=1
Q68FX8	0	0	0	0	0	0	0	0	0	0	0	0	0	0	0											Isocitrate dehydrogenase [NAD] subunit beta, mitochondrial OS=Rattus norvegicus GN=Idh3B PE=1 SV=1
Q6AY09	2	0	0	0.000583637	0	0	0.233105	0	0	2	0	0	0.091	0	0	0	0	0	0	0	0	0	0	0	0	Heterogeneous nuclear ribonucleoprotein H2 OS=Rattus norvegicus GN=Hnrnph2 PE=1 SV=1
Q6AY21	3	0	0	0.000875455	0	0	0.247383	0	0	3	0	0	0.096	0	0											Heterogeneous nuclear ribonucleoprotein H2 OS=Rattus norvegicus GN=Hnrnph2 PE=1 SV=1
Q6AYJ7	1	0	0	0.000246754	0	0	0.0568175	0	0	1	0	0	0.024	0	0											DEAD (Asp-Glu-Ala-Asp) box polypeptide 5 OS=Rattus norvegicus GN=Ddx5 PE=1 SV=1
Q6AYK5	1	0	0	0.000339447	0	0	0.210598	0	0	1	0	0	0.083	0	0											DEAD (Asp-Glu-Ala-Asp) box polypeptide 5 OS=Rattus norvegicus GN=Ddx5 PE=1 SV=1
Q6AYS2	1	0	0	0.000406914	0	0	0.276439	0	0	1	0	0	0.106	0	0	0	1	0	0.000430982	0	0.0964782	0	1	0	0.04	RCG24191 OS=Rattus norvegicus GN=Sfxn1 PE=2 SV=1
Q6IFZ5	0	0	0	0	0	0	0	0	0	0	0	0	0	0	0	0	1	0	0.000238857	0	0.0616956	0	1	0	0.026	Protein Krt76 OS=Rattus norvegicus GN=Krt76 PE=2 SV=1
Q6IG02	0	0	0	0	0	0	0	0	0	0	0	0	0	0	0											Protein Krt76 OS=Rattus norvegicus GN=Krt76 PE=2 SV=1
Q6IRJ8	1	0	0	0.000431008	0	0	0.207814	0	0	1	0	0	0.082	0	0	2	0	0.000842532	0	0.207814	0	2	0	0.082	0	Arfgap1 protein OS=Rattus norvegicus GN=Arfgap1 PE=2 SV=1
Q6LDS4	0	0	0	0	0	0	0	0	0	0	0	0	0	0	0											Actin-binding LIM protein 2 OS=Rattus norvegicus GN=Ablim2 PE=2 SV=1
Q6MG06	1	0	0	0.000215859	0	0	0.0715193	0	0	1	0	0	0.03	0	0											Actin-binding LIM protein 2 OS=Rattus norvegicus GN=Ablim2 PE=2 SV=1
Q6P9T8	0	0	0	0	0	0	0	0	0	0	0	0	0	0	0	42	0	0.0391389	0	4.02343	0	136	0	0.701	0	Tubulin beta-4B chain OS=Rattus norvegicus GN=Tubb4b PE=1 SV=1
Q6P9V5	0	0	0	0	0	0	0	0	0	0	0	0	0	0	0											Inosine-5&#039;-monophosphate dehydrogenase OS=Rattus norvegicus GN=Impdh2 PE=2 SV=1
Q6PCT9	1	0	0	0.000336829	0	0	0.106624	0	0	1	0	0	0.044	0	0											ADP/ATP translocase 1 OS=Rattus norvegicus GN=Slc25a4 PE=2 SV=1
Q6PEC5	0	0	0	0	0	0	0	0	0	0	0	0	0	0	0											S-phase kinase-associated protein 1 OS=Rattus norvegicus GN=Skp1 PE=2 SV=3
Q6TPJ7	0	0	0	0	0	0	0	0	0	0	0	0	0	0	0											Triosephosphate isomerase OS=Rattus norvegicus GN=LOC500959 PE=2 SV=1
Q71UZ2	3	0	0	0.000452335	0	0	0.142878	0	0	3	0	0	0.058	0	0	1	1	0.00014737	0.000159696	0.0616956	0.0351422	1	1	0.026	0.015	Sarco/endoplasmic reticulum Ca2+-ATPase (Fragment) OS=Rattus norvegicus GN=Atp2a2 PE=2 SV=1
Q812E9	1	0	0	0.000471318	0	0	0.169499	0	0	1	0	0	0.068	0	0	2	0	0.00092133	0	0.199499	0	2	0	0.079	0	Neuronal membrane glycoprotein M6-a OS=Rattus norvegicus GN=Gpm6a PE=1 SV=1
Q8K5B5	0	0	0	0	0	0	0	0	0	0	0	0	0	0	0											Heat shock factor-binding protein 1 OS=Rattus norvegicus GN=Hsbp1 PE=3 SV=1
Q8VBU2	0	0	0	0	0	0	0	0	0	0	0	0	0	0	0											ATPase, H+ transporting, V1 subunit G isoform 2 OS=Rattus norvegicus GN=Atp6v1g2 PE=4 SV=1
Q8VHF5	0	0	0	0	0	0	0	0	0	0	0	0	0	0	0											Ankyrin G107 OS=Rattus norvegicus GN=Ank3 PE=2 SV=1
Q9EPH2	1	0	0	0.000658424	0	0	0.588547	0	0	1	0	0	0.201	0	0	1	0	0.00128708	0	0.625549	0	2	0	0.211	0	MARCKS-related protein OS=Rattus norvegicus GN=Marcksl1 PE=2 SV=3
Q9ER34	0	0	0	0	0	0	0	0	0	0	0	0	0	0	0											Polyadenylate-binding protein 1 OS=Rattus norvegicus GN=Pabpc1 PE=2 SV=1
Q9ERB4	0	0	0	0	0	0	0	0	0	0	0	0	0	0	0											Polyadenylate-binding protein 1 OS=Rattus norvegicus GN=Pabpc1 PE=2 SV=1
Q9JLJ3	1	0	0	0.000265236	0	0	0.0715193	0	0	1	0	0	0.03	0	0	1	2	0.00025924	0.000561847	0.0568175	0.0568175	1	2	0.024	0.024	4-trimethylaminobutyraldehyde dehydrogenase OS=Rattus norvegicus GN=Aldh9a1 PE=1 SV=1
A2RUW1																0	1	0	0.000506482	0	0.124605	0	1	0	0.051	Toll-interacting protein OS=Rattus norvegicus GN=Tollip PE=2 SV=1
A2VCW8																1	1	0.000586109	0.000317566	0.104079	0.104079	2	1	0.043	0.043	Septin 7 OS=Rattus norvegicus GN=Sept7 PE=2 SV=1
A2VD09																1	0	0.000266247	0	0.0543869	0	1	0	0.023	0	Abi1 protein OS=Rattus norvegicus GN=Abi1 PE=2 SV=1
A3E0T0																0	0	0	0	0	0	0	0	0	0	Erythrocyte protein band 4.1-like 3 OS=Rattus norvegicus GN=Epb4.1l3 PE=2 SV=1
A9CMA6																0	0	0	0	0	0	0	0	0	0	Transmembrane protein 163 OS=Rattus norvegicus GN=Tmem163 PE=1 SV=1
A9UMV8																0	1	0	0.00215157	0	0.402814	0	2	0	0.147	Histone H2A.J OS=Rattus norvegicus GN=H2afj PE=2 SV=1
B0BMS8																0	3	0	0.00322735	0	0.455459	0	4	0	0.163	Myl9 protein OS=Rattus norvegicus GN=Myl9 PE=2 SV=1
B0BMT0																0	0	0	0	0	0	0	0	0	0	RCG47746, isoform CRA_a OS=Rattus norvegicus GN=Acta2 PE=2 SV=1
B0BMW4																1	1	0.000325038	0.000352224	0.124605	0.124605	1	1	0.051	0.051	GNAS complex locus OS=Rattus norvegicus GN=Gnas PE=2 SV=1
B0BN81																0	1	0	0.000680275	0	0.253141	0	1	0	0.098	Ribosomal protein S5, isoform CRA_b OS=Rattus norvegicus GN=Rps5 PE=2 SV=1
B0BNE5																0	1	0	0.000492114	0	0.207814	0	1	0	0.082	S-formylglutathione hydrolase OS=Rattus norvegicus GN=Esd PE=1 SV=1
B0BNK1																0	1	0	0.000642482	0	0.161449	0	1	0	0.065	Protein Rab5c OS=Rattus norvegicus GN=Rab5c PE=2 SV=1
B0VXR4																0	1	0	0.000104974	0	0.0256519	0	1	0	0.011	JIP3 protein OS=Rattus norvegicus GN=Mapk8ip3 PE=2 SV=1
B2GUY3																1	0	0.000198858	0	0.0399202	0	1	0	0.017	0	Pabpc4 protein OS=Rattus norvegicus GN=Pabpc4 PE=2 SV=1
B2GUY4																0	1	0	0.000392023	0	0.207814	0	1	0	0.082	Epb4.9 protein OS=Rattus norvegicus GN=Epb4.9 PE=2 SV=1
B2GUZ5																0	0	0	0	0	0	0	0	0	0	F-actin-capping protein subunit alpha-1 OS=Rattus norvegicus GN=Capza1 PE=1 SV=1
B2GV15																0	1	0	0.000287917	0	0.116863	0	1	0	0.048	Dihydrolipoamide branched chain transacylase E2 OS=Rattus norvegicus GN=Dbt PE=2 SV=1
B2GV33																1	0	0.000492557	0	0.0914403	0	2	0	0.038	0	Maoa protein (Fragment) OS=Rattus norvegicus GN=Maoa PE=2 SV=1
B2RYG0																0	0	0	0	0	0	0	0	0	0	Coronin OS=Rattus norvegicus GN=Coro1c PE=2 SV=1
B2RYI8																0	1	0	0.000222398	0	0.0641431	0	1	0	0.027	Papss1 protein OS=Rattus norvegicus GN=Papss1 PE=2 SV=1
B2RYL7																1	0	0.000133819	0	0.0399202	0	1	0	0.017	0	Dis3 protein OS=Rattus norvegicus GN=Dis3 PE=2 SV=1
B3VQJ0																1	0	0.000288434	0	0.122018	0	1	0	0.05	0	Glutamate decarboxylase 1 OS=Rattus norvegicus GN=Gad1 PE=2 SV=1
B4F771																1	1	0.000313117	0.000339306	0.119438	0.119438	1	1	0.049	0.049	Putative uncharacterized protein (Fragment) OS=Rattus norvegicus PE=2 SV=1
B4F7E5																1	0	0.000128838	0	0.0543869	0	1	0	0.023	0	ATPase, Ca++ transporting, cardiac muscle, fast twitch 1 OS=Rattus norvegicus GN=Atp2a1 PE=2 SV=1
B5DEH9																1	0	0.000179614	0	0.0690548	0	1	0	0.029	0	Ankrd6 protein OS=Rattus norvegicus GN=Ankrd6 PE=2 SV=1
B5DEJ1																0	1	0	0.000161744	0	0.0351422	0	1	0	0.015	SLIT-ROBO Rho GTPase-activating protein 2 OS=Rattus norvegicus GN=Srgap2 PE=2 SV=1
B5DF02																1	0	0.000290396	0	0.193988	0	1	0	0.077	0	Embryonic ectoderm development OS=Rattus norvegicus GN=Eed PE=2 SV=1
B5DF80																1	0	0.000199168	0	0.0399202	0	1	0	0.017	0	Poly(A) binding protein, cytoplasmic 3 OS=Rattus norvegicus GN=Pabpc6 PE=2 SV=1
B5DFE0																1	0	0.000237157	0	0.0889301	0	1	0	0.037	0	Mpp6 protein OS=Rattus norvegicus GN=Mpp6 PE=2 SV=1
B5DFJ3																0	0	0	0	0	0	0	0	0	0	Ddx23 protein (Fragment) OS=Rattus norvegicus GN=Ddx23 PE=2 SV=1
B5DFK1																0	1	0	0.000113379	0	0.0423174	0	1	0	0.018	Copa protein OS=Rattus norvegicus GN=Copa PE=2 SV=1
B5DFN0																1	0	0.00224675	0	1.24388	0	1	0	0.351	0	Myeloma overexpressed 2 OS=Rattus norvegicus GN=Myeov2 PE=4 SV=1
B6DTP5																0	1	0	0.00022602	0	0.0471286	0	1	0	0.02	DEAD (Asp-Glu-Ala-Asp) box polypeptide 5 (Fragment) OS=Rattus norvegicus GN=Ddx5 PE=2 SV=1
C0JPT7																0	0	0	0	0	0	0	0	0	0	Filamin alpha OS=Rattus norvegicus GN=Flna PE=2 SV=1
C9E895																1	0	0.000215961	0	0.0889301	0	1	0	0.037	0	Glutamic acid decarboxylase 1, isoform CRA_a OS=Rattus norvegicus GN=Gad1 PE=2 SV=1
D3Z8H7																2	1	0.00582113	0.0025232	0.428894	0.428894	5	2	0.155	0.155	Protein RGD1563231 OS=Rattus norvegicus GN=RGD1563231 PE=4 SV=1
D3Z8P5																1	1	0.000820928	0.000444795	0.109175	0.109175	2	1	0.045	0.045	Protein RGD1566085 OS=Rattus norvegicus GN=RGD1566085 PE=4 SV=1
D3Z935																1	0	0.00134099	0	0.156112	0	2	0	0.063	0	Synaptogyrin 1, isoform CRA_c OS=Rattus norvegicus GN=Syngr1 PE=4 SV=1
D3Z936																0	1	0	0.000358595	0	0.081434	0	1	0	0.034	Protein Psmd12 OS=Rattus norvegicus GN=Psmd12 PE=2 SV=1
D3Z982																0	2	0	0.0011014	0	0.2218	0	2	0	0.087	Protein Sfrs2 OS=Rattus norvegicus GN=Sfrs2 PE=2 SV=1
D3Z9H3																1	0	0.000587453	0	0.2218	0	1	0	0.087	0	Eukaryotic translation initiation factor 3, subunit 12 (Predicted), isoform CRA_a OS=Rattus norvegicus GN=Eif3k PE=4 SV=1
D3Z9M4																0	1	0	7.32328e-05	0	0.0139114	0	1	0	0.006	Protein Ank1 OS=Rattus norvegicus GN=Ank1 PE=2 SV=1
D3Z9Z0																0	1	0	8.12983e-05	0	0.0162487	0	1	0	0.007	Ankyrin 1, erythroid OS=Rattus norvegicus GN=Ank1 PE=4 SV=1
D3ZA90																0	0	0	0	0	0	0	0	0	0	Uncharacterized protein OS=Rattus norvegicus PE=4 SV=1
D3ZA92																1	2	0.00117491	0.00381953	0.659587	1.00909	1	3	0.22	0.303	Uncharacterized protein OS=Rattus norvegicus PE=4 SV=1
D3ZAA0																1	0	0.000780883	0	0.16681	0	1	0	0.067	0	Uncharacterized protein OS=Rattus norvegicus PE=4 SV=1
D3ZAP2																0	0	0	0	0	0	0	0	0	0	Protein Flna OS=Rattus norvegicus GN=Flna PE=2 SV=1
D3ZAU6																0	1	0	0.001826	0	0.355189	0	2	0	0.132	Protein RGD1561919 OS=Rattus norvegicus GN=RGD1561919 PE=3 SV=1
D3ZB38																0	1	0	0.000715341	0	0.207814	0	1	0	0.082	Protein Fusip1 OS=Rattus norvegicus GN=Fusip1 PE=2 SV=1
D3ZB53																0	0	0	0	0	0	0	0	0	0	Actin-binding LIM protein 2 OS=Rattus norvegicus GN=Ablim2 PE=2 SV=1
D3ZB84																0	1	0	0.000239683	0	0.0519619	0	1	0	0.022	Insulin-like growth factor 2, binding protein 3 OS=Rattus norvegicus GN=Igf2bp3 PE=4 SV=1
D3ZBH2																0	1	0	0.000256993	0	0.0568175	0	1	0	0.024	Protein Igf2bp2 OS=Rattus norvegicus GN=Igf2bp2 PE=4 SV=1
D3ZBH9																0	1	0	0.000537892	0	0.0839269	0	1	0	0.035	Protein Dnajc7 OS=Rattus norvegicus GN=Dnajc7 PE=2 SV=1
D3ZBU7																1	0	0.000464845	0	0.0690548	0	2	0	0.029	0	Protein RGD1310819 OS=Rattus norvegicus GN=RGD1310819 PE=2 SV=1
D3ZBW0																1	3	0.000225268	0.000488219	0.0423174	0.0964782	2	4	0.018	0.04	Unconventional myosin-Ib OS=Rattus norvegicus GN=Myo1b PE=2 SV=1
D3ZC71																1	3	0.000231164	0.000500997	0.0447202	0.101539	2	4	0.019	0.042	Unconventional myosin-Ib OS=Rattus norvegicus GN=Myo1b PE=2 SV=1
D3ZCH7																0	3	0	0.00082728	0	0.227439	0	4	0	0.089	Gamma-adducin OS=Rattus norvegicus GN=Add3 PE=2 SV=1
D3ZCM1																1	0	0.00167405	0	0.273503	0	2	0	0.105	0	Uncharacterized protein OS=Rattus norvegicus PE=4 SV=1
D3ZDH8																0	1	0	0.000367133	0	0.109175	0	1	0	0.045	Platelet glycoprotein Ib beta chain OS=Rattus norvegicus GN=Gp1bb PE=3 SV=1
D3ZDZ6																0	0	0	0	0	0	0	0	0	0	Actin-binding LIM protein 2 OS=Rattus norvegicus GN=Ablim2 PE=2 SV=1
D3ZE23																0	0	0	0	0	0	0	0	0	0	Nucleosome assembly protein 1-like 4 OS=Rattus norvegicus GN=Nap1l4 PE=2 SV=1
D3ZE37																1	2	0.000800405	0.0017347	0.205036	0.205036	1	2	0.081	0.081	40S ribosomal protein S11 OS=Rattus norvegicus GN=Rps11 PE=2 SV=1
D3ZE44																3	4	0.000307356	0.000555105	0.0764652	0.14025	3	5	0.032	0.057	Protein Snip OS=Rattus norvegicus GN=Snip PE=2 SV=1
D3ZE67																1	0	0.00434118	0	1.26986	0	2	0	0.356	0	S-phase kinase-associated protein 1 OS=Rattus norvegicus GN=Skp1 PE=2 SV=1
D3ZEG5																0	0	0	0	0	0	0	0	0	0	Protein Gprin1 OS=Rattus norvegicus GN=Gprin1 PE=4 SV=1
D3ZET5																1	0	0.00072353	0	0.264736	0	1	0	0.102	0	Uncharacterized protein OS=Rattus norvegicus PE=4 SV=1
D3ZF74																0	0	0	0	0	0	0	0	0	0	Actin-binding LIM protein 2 OS=Rattus norvegicus GN=Ablim2 PE=2 SV=1
D3ZF75																0	0	0	0	0	0	0	0	0	0	Actin-binding LIM protein 2 OS=Rattus norvegicus GN=Ablim2 PE=2 SV=1
D3ZFA6																0	1	0	0.000268426	0	0.023293	0	2	0	0.01	2-oxoglutarate dehydrogenase, mitochondrial OS=Rattus norvegicus GN=Ogdh PE=2 SV=1
D3ZFF8																0	0	0	0	0	0	0	0	0	0	Uncharacterized protein OS=Rattus norvegicus PE=4 SV=1
D3ZFJ4																0	1	0	0.00114691	0	0.279381	0	1	0	0.107	Protein LOC690786 OS=Rattus norvegicus GN=LOC690786 PE=4 SV=1
D3ZFS8																1	0	0.000486938	0	0.0914403	0	2	0	0.038	0	Amine oxidase [flavin-containing] A OS=Rattus norvegicus GN=Maoa PE=2 SV=1
D3ZGN4																0	0	0	0	0	0	0	0	0	0	Protein Kctd20 OS=Rattus norvegicus GN=Kctd20 PE=4 SV=1
D3ZGN7																0	1	0	0.000256993	0	0.0209395	0	2	0	0.009	Uncharacterized protein OS=Rattus norvegicus PE=4 SV=1
D3ZGP5																0	1	0	0.000335208	0	0.104079	0	1	0	0.043	Protein Tardbp OS=Rattus norvegicus GN=Tardbp PE=4 SV=1
D3ZHW5																1	0	0.000863358	0	0.0739894	0	3	0	0.031	0	Glutamate-rich WD repeat-containing protein 1 OS=Rattus norvegicus GN=Grwd1 PE=2 SV=1
D3ZIA3																0	1	0	0.000527666	0	0.14025	0	1	0	0.057	LIM and SH3 domain protein 1 OS=Rattus norvegicus GN=Lasp1 PE=2 SV=1
D3ZII2																1	1	0.00337013	0.001826	0.438799	0.355189	4	2	0.158	0.132	Protein RGD1562404 OS=Rattus norvegicus GN=RGD1562404 PE=3 SV=1
D3ZJ01																1	0	0.000105144	0	0.0256519	0	1	0	0.011	0	Protein RGD1307235 OS=Rattus norvegicus GN=RGD1307235 PE=4 SV=1
D3ZJA6																0	0	0	0	0	0	0	0	0	0	Neuroligin-2 OS=Rattus norvegicus GN=Nlgn2 PE=2 SV=1
D3ZJL5																1	0	0.000312353	0	0.119438	0	1	0	0.049	0	Uncharacterized protein OS=Rattus norvegicus PE=4 SV=1
D3ZJS0																1	0	0.000576869	0	0.156112	0	1	0	0.063	0	Membrane-associated progesterone receptor component 1 OS=Rattus norvegicus GN=Pgrmc1 PE=2 SV=1
D3ZL65																3	1	0.00128065	0.000693881	0.230269	0.116863	4	2	0.09	0.048	26S protease regulatory subunit 6A OS=Rattus norvegicus GN=Psmc3 PE=2 SV=1
D3ZLL1																1	0	0.000188886	0	0.0739894	0	1	0	0.031	0	Protein Ankrd6 OS=Rattus norvegicus GN=Ankrd6 PE=2 SV=1
D3ZLT1																1	0	0.00093478	0	0.309182	0	1	0	0.117	0	NADH dehydrogenase (Ubiquinone) 1 beta subcomplex, 7 (Predicted) OS=Rattus norvegicus GN=Ndufb7 PE=4 SV=1
D3ZM33																0	1	0	0.001826	0	0.355189	0	2	0	0.132	Protein LOC100362298 OS=Rattus norvegicus GN=LOC100362298 PE=3 SV=1
D3ZMF0																0	1	0	7.49331e-05	0	0.0139114	0	1	0	0.006	Protein Ank1 OS=Rattus norvegicus GN=Ank1 PE=2 SV=1
D3ZMM9																0	1	0	0.000153854	0	0.0423174	0	1	0	0.018	Protein Limch1 OS=Rattus norvegicus GN=Limch1 PE=2 SV=1
D3ZNP7																1	3	0.000237377	0.000514462	0.0447202	0.104079	2	4	0.019	0.043	Unconventional myosin-Ib OS=Rattus norvegicus GN=Myo1b PE=2 SV=1
D3ZPC5																0	0	0	0	0	0	0	0	0	0	Protein Igsf8 OS=Rattus norvegicus GN=Igsf8 PE=2 SV=1
D3ZPM9																0	0	0	0	0	0	0	0	0	0	Actin-binding LIM protein 2 OS=Rattus norvegicus GN=Ablim2 PE=2 SV=1
D3ZPZ9																0	1	0	0.000476894	0	0.238797	0	1	0	0.093	Mitochondrial fission factor OS=Rattus norvegicus GN=Mff PE=4 SV=1
D3ZQP7																1	1	0.00101639	0.0022028	0.415794	0.364583	1	2	0.151	0.135	Protein Rab1 OS=Rattus norvegicus GN=Rab1 PE=2 SV=1
D3ZQT9																0	0	0	0	0	0	0	0	0	0	Leucine-rich repeat flightless-interacting protein 1 OS=Rattus norvegicus GN=Lrrfip1 PE=2 SV=1
D3ZRN3																5	0	0.00442777	0	0.671091	0	13	0	0.223	0	Protein Actbl2 OS=Rattus norvegicus GN=Actbl2 PE=3 SV=1
D3ZRS6																0	1	0	0.00075834	0	0.177606	0	1	0	0.071	Protein LOC100360260 OS=Rattus norvegicus GN=LOC100360260 PE=4 SV=1
D3ZRY6																1	0	0.000197326	0	0.0764652	0	1	0	0.032	0	Protein Ankrd6 OS=Rattus norvegicus GN=Ankrd6 PE=2 SV=1
D3ZSA6																0	0	0	0	0	0	0	0	0	0	Protein Igsf8 OS=Rattus norvegicus GN=Igsf8 PE=2 SV=1
D3ZSB6																0	1	0	0.000284961	0	0.114295	0	1	0	0.047	Protein Tom1l2 OS=Rattus norvegicus GN=Tom1l2 PE=2 SV=1
D3ZSB8																0	1	0	0.000531709	0	0.224616	0	1	0	0.088	Protein Tom1l2 OS=Rattus norvegicus GN=Tom1l2 PE=2 SV=1
D3ZSR2																1	0	0.00020136	0	0.0399202	0	1	0	0.017	0	Uncharacterized protein OS=Rattus norvegicus PE=2 SV=1
D3ZT07																0	1	0	0.0003652	0	0.109175	0	1	0	0.045	Platelet glycoprotein Ib beta chain OS=Rattus norvegicus GN=Gp1bb PE=2 SV=1
D3ZT35																2	1	0.00061718	0.0003344	0.104079	0.104079	2	1	0.043	0.043	Leucine-rich repeat flightless-interacting protein 2 OS=Rattus norvegicus GN=Lrrfip2 PE=2 SV=1
D3ZTB9																1	0	0.000132026	0	0.0327615	0	1	0	0.014	0	Protein RGD1307235 OS=Rattus norvegicus GN=RGD1307235 PE=2 SV=1
D3ZTH0																1	0	0.000370129	0	0.0914403	0	1	0	0.038	0	Transmembrane channel-like protein 5 OS=Rattus norvegicus GN=Tmc5 PE=2 SV=1
D3ZTM3																1	0	0.000258195	0	0.0964782	0	1	0	0.04	0	Protein Mpp6 OS=Rattus norvegicus GN=Mpp6 PE=2 SV=1
D3ZTY8																0	1	0	0.000303668	0	0.122018	0	1	0	0.05	Protein Tom1l2 OS=Rattus norvegicus GN=Tom1l2 PE=2 SV=1
D3ZTZ8																0	1	0	0.000300381	0	0.122018	0	1	0	0.05	Protein Tom1l2 OS=Rattus norvegicus GN=Tom1l2 PE=2 SV=1
D3ZUA3																0	1	0	0.00022713	0	0.0543869	0	1	0	0.023	Endoplasmin OS=Rattus norvegicus GN=Hsp90b1 PE=2 SV=1
D3ZUY0																0	1	0	0.000415498	0	0.101539	0	1	0	0.042	Protein Rdh14 OS=Rattus norvegicus GN=Rdh14 PE=3 SV=1
D3ZV42																1	0	0.000339694	0	0.253141	0	1	0	0.098	0	Protein Rfx4 OS=Rattus norvegicus GN=Rfx4 PE=4 SV=1
D3ZVK7																0	1	0	0.00213502	0	0.399587	0	2	0	0.146	Histone H2A OS=Rattus norvegicus GN=Hist1h2ak PE=3 SV=1
D3ZW03																1	0	0.000266247	0	0.101539	0	1	0	0.042	0	Protein Mpp6 OS=Rattus norvegicus GN=Mpp6 PE=2 SV=1
D3ZW57																0	1	0	0.00204083	0	0.663413	0	1	0	0.221	Protein LOC100365156 OS=Rattus norvegicus GN=LOC100365156 PE=3 SV=1
D3ZWB3																0	1	0	0.000323488	0	0.0665962	0	1	0	0.028	Uncharacterized protein OS=Rattus norvegicus PE=2 SV=1
D3ZWC3																0	1	0	0.000580654	0	0.297179	0	1	0	0.113	Mitochondrial fission factor OS=Rattus norvegicus GN=Mff PE=2 SV=1
D3ZWE0																0	1	0	0.00213502	0	0.399587	0	2	0	0.146	Histone H2A OS=Rattus norvegicus GN=Hist2h2ab PE=3 SV=1
D3ZWZ6																0	1	0	0.000234419	0	0.0519619	0	1	0	0.022	Protein Igf2bp2 OS=Rattus norvegicus GN=Igf2bp2 PE=4 SV=1
D3ZXB6																1	0	0.000107257	0	0.0280163	0	1	0	0.012	0	Protein RGD1307235 OS=Rattus norvegicus GN=RGD1307235 PE=2 SV=1
D3ZXH4																0	1	0	0.00237224	0	0.216186	0	2	0	0.085	Protein RGD1565490 OS=Rattus norvegicus GN=RGD1565490 PE=4 SV=1
D3ZXP3																0	1	0	0.00194093	0	0.358313	0	2	0	0.133	Histone H2A OS=Rattus norvegicus GN=H2afx PE=3 SV=1
D3ZXQ9																1	0	0.000199789	0	0.142878	0	1	0	0.058	0	Protein Rfx4 OS=Rattus norvegicus GN=Rfx4 PE=4 SV=1
D3ZXR0																1	0	0.000171899	0	0.122018	0	1	0	0.05	0	Protein Rfx4 OS=Rattus norvegicus GN=Rfx4 PE=4 SV=1
D3ZXR4																0	1	0	0.00120675	0	0.324342	0	1	0	0.122	Uncharacterized protein OS=Rattus norvegicus PE=4 SV=1
D3ZXX2																0	0	0	0	0	0	0	0	0	0	Protein Flna OS=Rattus norvegicus GN=Flna PE=2 SV=1
D3ZYM1																0	1	0	0.00075834	0	0.2218	0	1	0	0.087	Protein Fusip1 OS=Rattus norvegicus GN=Fusip1 PE=2 SV=1
D3ZYX5																1	4	0.000304674	0.000550262	0.0209395	0.127197	3	5	0.009	0.052	Protein Myo6 OS=Rattus norvegicus GN=Myo6 PE=2 SV=1
D3ZZ08																0	1	0	0.00113751	0	0.279381	0	1	0	0.107	Uncharacterized protein OS=Rattus norvegicus PE=4 SV=1
D3ZZ29																0	1	0	0.00213502	0	0.399587	0	2	0	0.146	Histone H2A OS=Rattus norvegicus GN=LOC680322 PE=3 SV=1
D3ZZ54																1	0	0.000325038	0	0.0423174	0	1	0	0.018	0	Uncharacterized protein OS=Rattus norvegicus PE=4 SV=1
D3ZZB3																0	0	0	0	0	0	0	0	0	0	Brevican core protein OS=Rattus norvegicus GN=Bcan PE=2 SV=1
D3ZZM8																1	0	0.000138299	0	0.0303861	0	1	0	0.013	0	Uncharacterized protein OS=Rattus norvegicus PE=3 SV=1
D3ZZQ9																0	1	0	0.00027372	0	0.109175	0	1	0	0.045	Protein Tom1l2 OS=Rattus norvegicus GN=Tom1l2 PE=2 SV=1
D4A0F5																1	1	0.00061422	0.000332797	0.111732	0.111732	2	1	0.046	0.046	Septin-7 OS=Rattus norvegicus GN=Sept7 PE=2 SV=1
D4A0G3																0	2	0	0.00062842	0	0.0616956	0	6	0	0.026	Myosin-11 OS=Rattus norvegicus GN=Myh11 PE=2 SV=1
D4A190																1	0	0.00119687	0	0.506607	0	1	0	0.178	0	Eukaryotic translation initiation factor 3, subunit 12 (Predicted), isoform CRA_b OS=Rattus norvegicus GN=Eif3k PE=4 SV=1
D4A208																0	1	0	0.000129576	0	0.0280163	0	1	0	0.012	SLIT-ROBO Rho GTPase-activating protein 2 OS=Rattus norvegicus GN=Srgap2 PE=1 SV=1
D4A233																1	0	0.000203277	0	0.0399202	0	1	0	0.017	0	Poly A binding protein, cytoplasmic 2 (Predicted) OS=Rattus norvegicus GN=Pabpc2 PE=4 SV=1
D4A2F5																1	0	0.00222721	0	0.377209	0	2	0	0.139	0	Uncharacterized protein OS=Rattus norvegicus PE=4 SV=1
D4A2G9																0	1	0	0.000683626	0	0.158777	0	1	0	0.064	Protein Ranbp1 OS=Rattus norvegicus GN=Ranbp1 PE=4 SV=1
D4A2X2																1	3	0.000225268	0.000488219	0.0423174	0.0964782	2	4	0.018	0.04	Unconventional myosin-Ib OS=Rattus norvegicus GN=Myo1b PE=2 SV=1
D4A315																1	1	0.0040785	0.000883925	0.227439	0.227439	5	1	0.089	0.089	Protein LOC680058 OS=Rattus norvegicus GN=LOC680058 PE=4 SV=1
D4A3Q7																0	3	0	0.000828515	0	0.230269	0	4	0	0.09	Gamma-adducin OS=Rattus norvegicus GN=Add3 PE=2 SV=1
D4A423																1	0	0.000424056	0	0.0864257	0	1	0	0.036	0	Abl interactor 1 OS=Rattus norvegicus GN=Abi1 PE=4 SV=1
D4A480																2	1	0.00040785	0.000220981	0.124605	0.0690548	2	1	0.051	0.029	Leucine-rich repeat flightless-interacting protein 1 OS=Rattus norvegicus GN=Lrrfip1 PE=2 SV=1
D4A4A5																1	1	0.000109833	0.000119019	0.0665962	0.023293	1	1	0.028	0.01	Arf-GAP with GTPase, ANK repeat and PH domain-containing protein 2 OS=Rattus norvegicus GN=Agap2 PE=2 SV=1
D4A4R0																2	1	0.000385157	0.000208686	0.116863	0.0641431	2	1	0.048	0.027	Leucine-rich repeat flightless-interacting protein 1 OS=Rattus norvegicus GN=Lrrfip1 PE=2 SV=1
D4A4V0																1	0	0.000149959	0	0.0495424	0	1	0	0.021	0	Coatomer subunit gamma OS=Rattus norvegicus GN=Copg1 PE=2 SV=1
D4A559																0	1	0	0.000433676	0	0.233105	0	1	0	0.091	Erythrocyte protein band 4.9 (Predicted), isoform CRA_a OS=Rattus norvegicus GN=Epb49 PE=4 SV=1
D4A567																2	2	0.000788091	0.000854007	0.153453	0.153453	2	2	0.062	0.062	Protein Bub3 OS=Rattus norvegicus GN=Bub3 PE=2 SV=1
D4A5G3																2	1	0.000640324	0.00034694	0.109175	0.109175	2	1	0.045	0.045	Leucine-rich repeat flightless-interacting protein 2 OS=Rattus norvegicus GN=Lrrfip2 PE=2 SV=1
D4A5I9																1	4	0.000304433	0.000549826	0.0209395	0.127197	3	5	0.009	0.052	Protein Myo6 OS=Rattus norvegicus GN=Myo6 PE=2 SV=1
D4A5X8																0	1	0	0.00029216	0	0.081434	0	1	0	0.034	Protein Ahcyl1 OS=Rattus norvegicus GN=Ahcyl1 PE=3 SV=1
D4A6A7																1	0	0.000266247	0	0.0423174	0	2	0	0.018	0	Protein Arvcf OS=Rattus norvegicus GN=Arvcf PE=4 SV=1
D4A6C9																0	1	0	0.000488649	0	0.205036	0	1	0	0.081	Protein Tom1l2 OS=Rattus norvegicus GN=Tom1l2 PE=4 SV=1
D4A6H7																0	4	0	0.00056551	0	0.142878	0	5	0	0.058	Protein Snip OS=Rattus norvegicus GN=Snip PE=2 SV=1
D4A7P8																0	1	0	0.000273991	0	0.023293	0	2	0	0.01	2-oxoglutarate dehydrogenase, mitochondrial OS=Rattus norvegicus GN=Ogdh PE=2 SV=1
D4A7V1																1	0	0.000324215	0	0.0665962	0	1	0	0.028	0	Endophilin-B2 OS=Rattus norvegicus GN=Sh3glb2 PE=4 SV=1
D4A8Q8																0	1	0	0.000103179	0	0.023293	0	1	0	0.01	Protein Mapk8ip3 OS=Rattus norvegicus GN=Mapk8ip3 PE=2 SV=1
D4A989																0	0	0	0	0	0	0	0	0	0	Protein Kctd20 OS=Rattus norvegicus GN=Kctd20 PE=4 SV=1
D4A9K8																0	1	0	0.000223113	0	0.0327615	0	1	0	0.014	Cytoplasmic dynein 1 intermediate chain 1 OS=Rattus norvegicus GN=Dync1i1 PE=2 SV=1
D4A9M1																1	1	0.000159483	0.000172822	0.0351422	0.0351422	1	1	0.015	0.015	Dipeptidyl aminopeptidase-like protein 6 OS=Rattus norvegicus GN=Dpp6 PE=2 SV=1
D4AAF6																0	1	0	0.000360458	0	0.0690548	0	1	0	0.029	Protein LOC100362783 OS=Rattus norvegicus GN=LOC100362783 PE=2 SV=1
D4AAG1																1	0	0.000703653	0	0.177606	0	1	0	0.071	0	Adenine phosphoribosyltransferase OS=Rattus norvegicus GN=Aprt PE=2 SV=1
D4ABV4																0	1	0	0.000598173	0	0.148154	0	1	0	0.06	Protein Rab5c OS=Rattus norvegicus GN=Rab5c PE=2 SV=1
D4AC14																1	0	0.000202955	0	0.0399202	0	1	0	0.017	0	Protein Pabpc4 OS=Rattus norvegicus GN=Pabpc4 PE=2 SV=1
D4AC68																1	0	0.000285222	0	0.0447202	0	2	0	0.019	0	Protein Arvcf OS=Rattus norvegicus GN=Arvcf PE=2 SV=1
D4ACV3																0	1	0	0.00215157	0	0.402814	0	2	0	0.147	Histone H2A OS=Rattus norvegicus GN=Hist2h2ac PE=3 SV=1
D4AD70																0	1	0	0.00198252	0	0.636817	0	1	0	0.214	Protein RGD1561636 OS=Rattus norvegicus GN=RGD1561636 PE=3 SV=1
D4AD84																1	0	0.000955708	0	0.306171	0	2	0	0.116	0	Uncharacterized protein OS=Rattus norvegicus PE=4 SV=1
D4AD98																0	1	0	0.000103797	0	0.023293	0	1	0	0.01	Mitogen-activated protein kinase 8 interacting protein 3 OS=Rattus norvegicus GN=Mapk8ip3 PE=4 SV=1
D4AE62																1	0	0.000337902	0	0.0690548	0	1	0	0.029	0	Endophilin-B2 OS=Rattus norvegicus GN=Sh3glb2 PE=2 SV=1
D4AEH8																0	0	0	0	0	0	0	0	0	0	Endothelial differentiation, lysophosphatidic acid G-protein-coupled receptor 6 (Predicted) OS=Rattus norvegicus GN=S1pr4 PE=4 SV=1
D4AEM9																0	0	0	0	0	0	0	0	0	0	Reticulon-4 OS=Rattus norvegicus GN=Rtn4 PE=2 SV=1
E9PSK7																0	1	0	0.000104974	0	0.0256519	0	1	0	0.011	Protein Mapk8ip3 OS=Rattus norvegicus GN=Mapk8ip3 PE=2 SV=1
E9PT29																0	1	0	0.000213174	0	0.0423174	0	1	0	0.018	Protein Ddx17 OS=Rattus norvegicus GN=Ddx17 PE=3 SV=1
E9PT39																0	1	0	0.000325003	0	0.0665962	0	1	0	0.028	Uncharacterized protein OS=Rattus norvegicus PE=2 SV=1
E9PT80																0	1	0	0.00036234	0	0.191242	0	1	0	0.076	Protein Epb49 OS=Rattus norvegicus GN=Epb49 PE=2 SV=1
E9PTI3																2	2	0.000129817	0.000422026	0.0543869	0.0399202	2	6	0.023	0.017	Myosin-11 OS=Rattus norvegicus GN=Myh11 PE=2 SV=1
E9PTL7																1	0	0.000265695	0	0.0990058	0	1	0	0.041	0	Protein Mpp6 OS=Rattus norvegicus GN=Mpp6 PE=2 SV=1
E9PTT4																0	1	0	0.000342657	0	0.180321	0	1	0	0.072	Protein Epb49 OS=Rattus norvegicus GN=Epb49 PE=2 SV=1
E9PTU4																2	2	0.000132094	0.000429426	0.0543869	0.0423174	2	6	0.023	0.018	Myosin-11 OS=Rattus norvegicus GN=Myh11 PE=2 SV=1
F1LLW5																0	0	0	0	0	0	0	0	0	0	Heat shock cognate 71 kDa protein OS=Rattus norvegicus GN=Hspa8 PE=2 SV=1
F1LLY4																1	0	0.000231582	0	0.1508	0	1	0	0.061	0	Programmed cell death 6-interacting protein OS=Rattus norvegicus GN=Pdcd6ip PE=2 SV=1
F1LM13																0	1	0	7.7833e-05	0	0.0162487	0	1	0	0.007	Protein Ank3 (Fragment) OS=Rattus norvegicus GN=Ank3 PE=2 SV=1
F1LMC5																1	0	0.00025613	0	0.169499	0	1	0	0.068	0	Protein Eed (Fragment) OS=Rattus norvegicus GN=Eed PE=2 SV=1
F1LMC7																1	1	0.000587453	0.000318294	0.106624	0.106624	2	1	0.044	0.044	Septin-7 OS=Rattus norvegicus GN=Sept7 PE=2 SV=1
F1LML2																1	0	0.000316209	0	0.0471286	0	2	0	0.02	0	Polyubiquitin-C OS=Rattus norvegicus GN=Ubc PE=2 SV=1
F1LMN2																10	9	0.000756288	0.000956135	0.161449	0.216186	12	14	0.065	0.085	Protein Myh14 OS=Rattus norvegicus GN=Myh14 PE=2 SV=1
F1LMR7																1	1	0.000149086	0.000161556	0.0327615	0.0327615	1	1	0.014	0.014	Dipeptidyl aminopeptidase-like protein 6 OS=Rattus norvegicus GN=Dpp6 PE=2 SV=1
F1LMV6																0	1	0	4.82364e-05	0	0.0303861	0	1	0	0.013	Protein Dsp OS=Rattus norvegicus GN=Dsp PE=2 SV=1
F1LMV9																0	1	0	0.000578234	0	0.205036	0	2	0	0.081	Coronin (Fragment) OS=Rattus norvegicus GN=Coro2b PE=2 SV=1
F1LN56																0	1	0	0.000527666	0	0.14025	0	1	0	0.057	LIM and SH3 domain protein 1 OS=Rattus norvegicus GN=Lasp1 PE=2 SV=1
F1LNF0																10	9	0.000768389	0.000971433	0.16681	0.21899	12	14	0.067	0.086	Protein Myh14 OS=Rattus norvegicus GN=Myh14 PE=2 SV=1
F1LNM3																0	1	0	6.09737e-05	0	0.0115795	0	1	0	0.005	Protein Ank3 OS=Rattus norvegicus GN=Ank3 PE=2 SV=1
F1LNS9																0	0	0	0	0	0	0	0	0	0	60S ribosomal protein L37a OS=Rattus norvegicus GN=Rpl37a-ps1 PE=2 SV=1
F1LP19																0	1	0	9.58399e-05	0	0.0185914	0	1	0	0.008	Protein Ank3 (Fragment) OS=Rattus norvegicus GN=Ank3 PE=2 SV=1
F1LP93																0	1	0	9.72503e-05	0	0.0185914	0	1	0	0.008	Protein Ank3 (Fragment) OS=Rattus norvegicus GN=Ank3 PE=2 SV=1
F1LPA9																0	1	0	0.000236819	0	0.106624	0	1	0	0.044	NADPH oxidase 3 (Fragment) OS=Rattus norvegicus GN=Nox3 PE=4 SV=1
F1LPB9																1	0	0.000187229	0	0.114295	0	1	0	0.047	0	Rabphilin-3A OS=Rattus norvegicus GN=Rph3a PE=2 SV=1
F1LPH6																0	1	0	7.07681e-05	0	0.0139114	0	1	0	0.006	Protein Ank3 (Fragment) OS=Rattus norvegicus GN=Ank3 PE=2 SV=1
F1LPV7																1	0	0.000253093	0	0.0471286	0	1	0	0.02	0	Megakaryocyte-associated tyrosine-protein kinase (Fragment) OS=Rattus norvegicus GN=Matk PE=2 SV=1
F1LQ41																0	6	0	0.00216838	0	0.3122	0	12	0	0.118	Neuroligin-2 OS=Rattus norvegicus GN=Nlgn2 PE=2 SV=1
F1LQN3																0	0	0	0	0	0	0	0	0	0	Reticulon-4 OS=Rattus norvegicus GN=Rtn4 PE=2 SV=1
F1LR24																1	0	0.00035475	0	0.0715193	0	1	0	0.03	0	Abl interactor 1 OS=Rattus norvegicus GN=Abi1 PE=4 SV=1
F1LRG1																0	0	0	0	0	0	0	0	0	0	Eukaryotic translation initiation factor 3 subunit A OS=Rattus norvegicus GN=Eif3a PE=2 SV=1
F1LRK1																1	0	0.000123974	0	0.0399202	0	1	0	0.017	0	Potassium-transporting ATPase alpha chain 1 OS=Rattus norvegicus GN=Atp4a PE=2 SV=1
F1LRP5																8	0	0.00405839	0	0.64059	0	9	0	0.215	0	Tropomyosin alpha-3 chain OS=Rattus norvegicus GN=Tpm3 PE=2 SV=1
F1LRQ5																1	0	0.000232001	0	0.0568175	0	1	0	0.024	0	Transmembrane channel-like protein 5 OS=Rattus norvegicus GN=Tmc5 PE=2 SV=1
F1LRT9																0	0	0	0	0	0	0	0	0	0	Cytoplasmic dynein 1 heavy chain 1 (Fragment) OS=Rattus norvegicus GN=Dync1h1 PE=2 SV=1
F1LRV4																1	0	0.000152458	0	0.0303861	0	1	0	0.013	0	Heat shock 70 kDa protein 4 OS=Rattus norvegicus GN=Hspa4 PE=2 SV=1
F1LS36																0	1	0	0.000230143	0	0.0303861	0	1	0	0.013	Protein kinase C beta type (Fragment) OS=Rattus norvegicus GN=Prkcb PE=2 SV=1
F1LS42																0	1	0	0.000229382	0	0.0303861	0	1	0	0.013	Protein kinase C beta type (Fragment) OS=Rattus norvegicus GN=Prkcb PE=2 SV=1
F1LST3																1	0	0.000359733	0	0.0739894	0	1	0	0.031	0	Abl interactor 1 OS=Rattus norvegicus GN=Abi1 PE=4 SV=1
F1LSU3																1	0	0.000861422	0	0.0739894	0	3	0	0.031	0	Glutamate-rich WD repeat-containing protein 1 OS=Rattus norvegicus GN=Grwd1 PE=2 SV=1
F1LSW1																1	3	0.000225864	0.00048951	0.0447202	0.0990058	2	4	0.019	0.041	Unconventional myosin-Ib OS=Rattus norvegicus GN=Myo1b PE=2 SV=1
F1LTH1																1	0	0.000842532	0	0.552387	0	1	0	0.191	0	Growth factor receptor-bound protein 2 (Fragment) OS=Rattus norvegicus GN=Grb2 PE=2 SV=1
F1LTY5																0	1	0	0.00127318	0	0.462177	0	1	0	0.165	Protein LOC100361009 (Fragment) OS=Rattus norvegicus GN=LOC100361009 PE=4 SV=1
F1LU21																0	1	0	0.00136055	0	0.339677	0	1	0	0.127	Protein LOC690044 (Fragment) OS=Rattus norvegicus GN=LOC690044 PE=4 SV=1
F1LUR8																0	2	0	0.000937677	0	0.127197	0	3	0	0.052	T-complex protein 1 subunit alpha (Fragment) OS=Rattus norvegicus GN=Tcp1-ps1 PE=3 SV=1
F1LV42																3	6	0.000207336	0.000748927	0.0447202	0.142878	3	10	0.019	0.058	Uncharacterized protein (Fragment) OS=Rattus norvegicus PE=2 SV=1
F1LV61																0	0	0	0	0	0	0	0	0	0	Uncharacterized protein (Fragment) OS=Rattus norvegicus PE=4 SV=1
F1LVF2																2	1	0.000677592	0.000367133	0.116863	0.116863	2	1	0.048	0.048	Leucine-rich repeat flightless-interacting protein 2 (Fragment) OS=Rattus norvegicus GN=Lrrfip2 PE=2 SV=1
F1LVM4																1	2	0.00125554	0.00408165	0.499685	0.499685	1	3	0.176	0.176	Uncharacterized protein (Fragment) OS=Rattus norvegicus GN=Ap3s2 PE=4 SV=1
F1LW12																1	0	0.00013815	0	0.0303861	0	1	0	0.013	0	C-1-tetrahydrofolate synthase, cytoplasmic (Fragment) OS=Rattus norvegicus GN=Mthfd1 PE=2 SV=1
F1LW26																2	1	0.00667004	0.00289117	0.503142	0.503142	5	2	0.177	0.177	Uncharacterized protein (Fragment) OS=Rattus norvegicus PE=4 SV=1
F1LWK7																0	1	0	0.000211872	0	0.0423174	0	1	0	0.018	Uncharacterized protein (Fragment) OS=Rattus norvegicus PE=2 SV=1
F1LWN3																0	1	0	0.00128496	0	0.406048	0	1	0	0.148	Uncharacterized protein (Fragment) OS=Rattus norvegicus PE=4 SV=1
F1LWP3																1	0	0.000166968	0	0.114295	0	1	0	0.047	0	Uncharacterized protein (Fragment) OS=Rattus norvegicus PE=4 SV=1
F1LWP6																1	4	0.000696004	0.00150844	0.0471286	0.3122	3	6	0.02	0.118	Protein Myo6 (Fragment) OS=Rattus norvegicus GN=Myo6 PE=2 SV=1
F1LWZ5																0	1	0	0.00017769	0	0.0351422	0	1	0	0.015	Uncharacterized protein (Fragment) OS=Rattus norvegicus PE=2 SV=1
F1LX70																0	1	0	0.000345214	0	0.101539	0	1	0	0.042	Protein Papss1 (Fragment) OS=Rattus norvegicus GN=Papss1 PE=4 SV=1
F1LX72																0	1	0	0.000197969	0	0.0399202	0	1	0	0.017	Uncharacterized protein (Fragment) OS=Rattus norvegicus PE=2 SV=1
F1LYB2																1	0	0.00049067	0	0.527566	0	1	0	0.184	0	Uncharacterized protein (Fragment) OS=Rattus norvegicus PE=4 SV=1
F1LYE8																1	1	0.000586109	0.000317566	0.104079	0.104079	2	1	0.043	0.043	Septin-7 (Fragment) OS=Rattus norvegicus GN=Sept7 PE=2 SV=1
F1LYF1																0	1	0	0.00122811	0	0.303167	0	1	0	0.115	Protein LOC690781 (Fragment) OS=Rattus norvegicus GN=LOC690781 PE=4 SV=1
F1LZI1																0	0	0	0	0	0	0	0	0	0	Uncharacterized protein (Fragment) OS=Rattus norvegicus PE=3 SV=1
F1LZS8																0	0	0	0	0	0	0	0	0	0	Uncharacterized protein (Fragment) OS=Rattus norvegicus PE=3 SV=1
F1LZW6																0	1	0	0.000205594	0	0.0280163	0	1	0	0.012	Protein Slc25a13 (Fragment) OS=Rattus norvegicus GN=Slc25a13 PE=3 SV=1
F1M1P2																1	0	0.000307848	0	0.174898	0	1	0	0.07	0	Uncharacterized protein (Fragment) OS=Rattus norvegicus PE=3 SV=1
F1M282																1	0	0.00291056	0	0.520548	0	2	0	0.182	0	Protein LOC100363494 (Fragment) OS=Rattus norvegicus GN=LOC100363494 PE=4 SV=1
F1M2M4																0	0	0	0	0	0	0	0	0	0	Uncharacterized protein (Fragment) OS=Rattus norvegicus PE=3 SV=1
F1M2X8																0	0	0	0	0	0	0	0	0	0	Uncharacterized protein (Fragment) OS=Rattus norvegicus PE=4 SV=1
F1M2Y7																0	0	0	0	0	0	0	0	0	0	Uncharacterized protein (Fragment) OS=Rattus norvegicus PE=3 SV=1
F1M392																0	1	0	0.000141753	0	0.0375284	0	1	0	0.016	Protein Limch1 (Fragment) OS=Rattus norvegicus GN=Limch1 PE=2 SV=1
F1M3G0																1	1	0.00251107	0.00136055	0.534617	0.534617	2	1	0.186	0.186	Septin-7 (Fragment) OS=Rattus norvegicus GN=Sept7 PE=2 SV=1
F1M3K5																0	1	0	7.37779e-05	0	0.0139114	0	1	0	0.006	Protein Ank1 (Fragment) OS=Rattus norvegicus GN=Ank1 PE=2 SV=1
F1M4Y9																3	6	0.000208461	0.000752991	0.0447202	0.142878	3	10	0.019	0.058	Uncharacterized protein (Fragment) OS=Rattus norvegicus GN=Myo5a PE=2 SV=1
F1M530																1	2	0.00127428	0.00138086	0.161449	0.330454	2	2	0.065	0.124	Dihydrolipoyllysine-residue succinyltransferase component of 2-oxoglutarate dehydrogenase complex, mitochondrial (Fragment) OS=Rattus norvegicus GN=Dlst PE=2 SV=1
F1M535																0	1	0	0.000287321	0	0.188502	0	1	0	0.075	GRAM domain-containing protein 3 (Fragment) OS=Rattus norvegicus GN=Gramd3 PE=2 SV=1
F1M5E1																2	0	0.000771475	0	0.0715193	0	2	0	0.03	0	Uncharacterized protein (Fragment) OS=Rattus norvegicus PE=4 SV=1
F1M651																0	1	0	7.35043e-05	0	0.0139114	0	1	0	0.006	Protein Ank1 (Fragment) OS=Rattus norvegicus GN=Ank1 PE=2 SV=1
F1M7T3																0	2	0	0.000625588	0	0.0616956	0	6	0	0.026	Myosin-11 OS=Rattus norvegicus GN=Myh11 PE=2 SV=1
F1M820																0	1	0	0.000107578	0	0.0280163	0	1	0	0.012	Uncharacterized protein (Fragment) OS=Rattus norvegicus PE=2 SV=1
F1M840																0	1	0	0.00019168	0	0.0495424	0	1	0	0.021	Uncharacterized protein (Fragment) OS=Rattus norvegicus PE=2 SV=1
F1M865																0	1	0	0.000187535	0	0.0471286	0	1	0	0.02	Uncharacterized protein (Fragment) OS=Rattus norvegicus PE=2 SV=1
F1M866																0	1	0	0.000194364	0	0.0495424	0	1	0	0.021	Uncharacterized protein (Fragment) OS=Rattus norvegicus PE=2 SV=1
F1M8L2																1	0	0.000320162	0	0.0665962	0	1	0	0.028	0	Endophilin-B2 OS=Rattus norvegicus GN=Sh3glb2 PE=2 SV=1
F1M8Z8																0	1	0	0.000147949	0	0.0375284	0	1	0	0.016	Uncharacterized protein (Fragment) OS=Rattus norvegicus GN=Sorbs1 PE=2 SV=1
F1M982																0	1	0	0.000120049	0	0.023293	0	1	0	0.01	Protein Ank3 OS=Rattus norvegicus GN=Ank3 PE=2 SV=1
F1M9J0																0	0	0	0	0	0	0	0	0	0	Uncharacterized protein (Fragment) OS=Rattus norvegicus PE=4 SV=1
F1M9L0																0	1	0	0.00107578	0	0.261828	0	1	0	0.101	Protein LOC100362763 (Fragment) OS=Rattus norvegicus GN=LOC100362763 PE=4 SV=1
F1MA71																0	1	0	0.000262337	0	0.0543869	0	1	0	0.023	Protein Ank3 (Fragment) OS=Rattus norvegicus GN=Ank3 PE=2 SV=1
F1MA94																0	1	0	7.44507e-05	0	0.0139114	0	1	0	0.006	Protein Ank1 (Fragment) OS=Rattus norvegicus GN=Ank1 PE=2 SV=1
F1MAC8																0	3	0	0.000851388	0	0.415794	0	3	0	0.151	Pyruvate kinase OS=Rattus norvegicus GN=LOC100364062 PE=2 SV=1
F1MAC9																0	1	0	0.00123907	0	0.51008	0	1	0	0.179	Protein Atp6v1g2 OS=Rattus norvegicus GN=Atp6v1g2 PE=2 SV=1
F1MAP8																1	0	0.000204904	0	0.0641431	0	1	0	0.027	0	Protein Trmt1 OS=Rattus norvegicus GN=Trmt1 PE=4 SV=1
F2Z3Q8																0	1	0	0.00015842	0	0.0399202	0	1	0	0.017	Importin subunit beta-1 OS=Rattus norvegicus GN=Kpnb1 PE=4 SV=1
F2Z3T2																8	0	0.00360746	0	0.651962	0	8	0	0.218	0	Tropomyosin alpha-3 chain OS=Rattus norvegicus GN=Tpm3 PE=3 SV=1
F2Z3T5																0	1	0	0.00052968	0	0.1508	0	1	0	0.061	Protein Fusip1 OS=Rattus norvegicus GN=Fusip1 PE=4 SV=1
F8WFI5																0	0	0	0	0	0	0	0	0	0	F-actin-capping protein subunit alpha-1 OS=Rattus norvegicus GN=Capza1 PE=4 SV=1
F8WG07																4	2	0.00271037	0.0022028	0.588547	0.570363	4	3	0.201	0.196	Calmodulin OS=Rattus norvegicus GN=Calm1 PE=4 SV=1
F8WGA5																0	1	0	0.000267392	0	0.023293	0	2	0	0.01	2-oxoglutarate dehydrogenase, mitochondrial OS=Rattus norvegicus GN=Ogdh PE=4 SV=1
G3V624																2	6	0.000540358	0.00204944	0.207814	0.358313	2	7	0.082	0.133	Coronin OS=Rattus norvegicus GN=Coro1c PE=3 SV=1
G3V647																1	1	0.000820928	0.000444795	0.109175	0.109175	2	1	0.045	0.045	Pyridoxal kinase OS=Rattus norvegicus GN=Pdxk PE=4 SV=1
G3V6H9																1	0	0.000327531	0	0.235947	0	1	0	0.092	0	Nucleosome assembly protein 1-like 1 OS=Rattus norvegicus GN=Nap1l1 PE=3 SV=1
G3V6P2																1	2	0.000564162	0.000611349	0.0690548	0.135011	2	2	0.029	0.055	Dihydrolipoamide S-succinyltransferase (E2 component of 2-oxo-glutarate complex), isoform CRA_a OS=Rattus norvegicus GN=Dlst PE=3 SV=1
G3V6S5																1	0	0.000136968	0	0.0303861	0	1	0	0.013	0	C-1-tetrahydrofolate synthase, cytoplasmic OS=Rattus norvegicus GN=Mthfd1 PE=3 SV=1
G3V6T1																0	1	0	0.000113379	0	0.0423174	0	1	0	0.018	Protein Copa OS=Rattus norvegicus GN=Copa PE=4 SV=1
G3V6T5																2	0	0.000421266	0	0.124605	0	2	0	0.051	0	Apoptosis-inducing factor 1, mitochondrial OS=Rattus norvegicus GN=Aifm1 PE=4 SV=1
G3V792																0	1	0	0.000215826	0	0.0327615	0	1	0	0.014	Cytoplasmic dynein 1 intermediate chain 1 OS=Rattus norvegicus GN=Dync1i1 PE=4 SV=1
G3V7L8																1	1	0.000566658	0.000614054	0.330454	0.238797	1	1	0.124	0.093	ATPase, H+ transporting, V1 subunit E isoform 1, isoform CRA_a OS=Rattus norvegicus GN=Atp6v1e1 PE=3 SV=1
G3V8B8																0	1	0	0.000280923	0	0.0423174	0	1	0	0.018	DnaJ (Hsp40) homolog, subfamily C, member 7, isoform CRA_a OS=Rattus norvegicus GN=Dnajc7 PE=4 SV=1
G3V990																0	1	0	0.000376087	0	0.111732	0	1	0	0.046	Platelet glycoprotein Ib beta chain OS=Rattus norvegicus GN=Gp1bb PE=3 SV=1
G3V9C0																0	1	0	0.00213502	0	0.399587	0	2	0	0.146	Histone H2A OS=Rattus norvegicus GN=hist1h2ail2 PE=3 SV=1
G3V9D4																0	0	0	0	0	0	0	0	0	0	Protein LOC100361261 OS=Rattus norvegicus GN=Gzmbl3 PE=3 SV=1
G3V9D7																0	3	0	0.000787383	0	0.216186	0	4	0	0.085	Adducin 3 (Gamma), isoform CRA_a OS=Rattus norvegicus GN=Add3 PE=4 SV=1
G3V9I6																6	3	0.00309834	0.00167874	0.563148	0.409289	6	3	0.194	0.149	Tropomyosin 1, alpha, isoform CRA_n OS=Rattus norvegicus GN=Tpm1 PE=3 SV=1
G3V9M1																0	0	0	0	0	0	0	0	0	0	DEAD (Asp-Glu-Ala-Asp) box polypeptide 23 (Predicted), isoform CRA_b OS=Rattus norvegicus GN=Ddx23 PE=3 SV=1
G3V9N0																1	0	0.000194038	0	0.0399202	0	1	0	0.017	0	Protein Pabpc4 OS=Rattus norvegicus GN=Pabpc4 PE=4 SV=1
G3V9Z2																1	0	0.00167405	0	0.273503	0	2	0	0.105	0	Protein LOC100360548 OS=Rattus norvegicus GN=LOC100360548 PE=4 SV=1
G3V9Z3																1	0	0.000486938	0	0.0914403	0	2	0	0.038	0	Amine oxidase [flavin-containing] A OS=Rattus norvegicus GN=Maoa PE=4 SV=1
G8JLQ8																0	1	0	0.000411799	0	0.0864257	0	1	0	0.036	Enolase (Fragment) OS=Rattus norvegicus GN=Eno2 PE=3 SV=1
K7R8M0																0	1	0	0.00213502	0	0.399587	0	2	0	0.146	Histone H2A OS=Rattus norvegicus GN=H2A.1 PE=3 SV=1
K7S2S2																0	1	0	0.00213502	0	0.399587	0	2	0	0.146	Histone H2A OS=Rattus norvegicus GN=H2A.2 PE=3 SV=1
O35331																1	1	0.000820928	0.000444795	0.109175	0.109175	2	1	0.045	0.045	Pyridoxal kinase OS=Rattus norvegicus GN=Pdxk PE=1 SV=1
O35567																0	2	0	0.000703258	0	0.145513	0	3	0	0.059	Bifunctional purine biosynthesis protein PURH OS=Rattus norvegicus GN=Atic PE=1 SV=2
O35824																1	1	0.000310837	0.000336835	0.183042	0.183042	1	1	0.073	0.073	DnaJ homolog subfamily A member 2 OS=Rattus norvegicus GN=Dnaja2 PE=2 SV=1
O70511																0	1	0	5.29276e-05	0	0.0115795	0	1	0	0.005	270 kDa ankyrin G isoform (Fragment) OS=Rattus norvegicus GN=Ank3 PE=2 SV=2
O88377																0	1	0	0.00133439	0	0.0990058	0	4	0	0.041	Phosphatidylinositol 5-phosphate 4-kinase type-2 beta OS=Rattus norvegicus GN=Pip4k2b PE=1 SV=1
O88521																0	1	0	7.87606e-05	0	0.0162487	0	1	0	0.007	190 kDa ankyrin isoform OS=Rattus norvegicus GN=Ank3 PE=2 SV=1
O88600																1	0	0.000152458	0	0.0303861	0	1	0	0.013	0	Heat shock 70 kDa protein 4 OS=Rattus norvegicus GN=Hspa4 PE=1 SV=1
O88871																0	0	0	0	0	0	0	0	0	0	Gamma-aminobutyric acid type B receptor subunit 2 OS=Rattus norvegicus GN=Gabbr2 PE=1 SV=2
P01322																1	2	0.00232845	0.0025232	0.3122	0.3122	2	2	0.118	0.118	Insulin-1 OS=Rattus norvegicus GN=Ins1 PE=1 SV=1
P01323																1	2	0.00232845	0.0025232	0.3122	0.3122	2	2	0.118	0.118	Insulin-2 OS=Rattus norvegicus GN=Ins2 PE=1 SV=1
P02262																0	1	0	0.00213502	0	0.399587	0	2	0	0.146	Histone H2A type 1 OS=Rattus norvegicus PE=1 SV=2
P04692																0	3	0	0.00146595	0	0.348963	0	3	0	0.13	Tropomyosin alpha-1 chain OS=Rattus norvegicus GN=Tpm1 PE=1 SV=3
P05708																1	0	0.000139504	0	0.0568175	0	1	0	0.024	0	Hexokinase-1 OS=Rattus norvegicus GN=Hk1 PE=1 SV=4
P07153																0	0	0	0	0	0	0	0	0	0	Dolichyl-diphosphooligosaccharide--protein glycosyltransferase subunit 1 OS=Rattus norvegicus GN=Rpn1 PE=2 SV=1
P07323																0	1	0	0.000319761	0	0.0665962	0	1	0	0.028	Gamma-enolase OS=Rattus norvegicus GN=Eno2 PE=1 SV=2
P09626																1	0	0.000123974	0	0.0399202	0	1	0	0.017	0	Potassium-transporting ATPase alpha chain 1 OS=Rattus norvegicus GN=Atp4a PE=2 SV=3
P09895																1	0	0.000431195	0	0.1508	0	1	0	0.061	0	60S ribosomal protein L5 OS=Rattus norvegicus GN=Rpl5 PE=1 SV=3
P0C169																0	1	0	0.00213502	0	0.399587	0	2	0	0.146	Histone H2A type 1-C OS=Rattus norvegicus PE=1 SV=2
P0C170																0	1	0	0.00213502	0	0.399587	0	2	0	0.146	Histone H2A type 1-E OS=Rattus norvegicus PE=1 SV=2
P0CC09																0	1	0	0.00213502	0	0.399587	0	2	0	0.146	Histone H2A type 2-A OS=Rattus norvegicus GN=Hist2h2aa3 PE=1 SV=1
P0CG51																1	0	0.000839769	0	0.127197	0	2	0	0.052	0	Polyubiquitin-B OS=Rattus norvegicus GN=Ubb PE=1 SV=1
P11232																1	0	0.00243933	0	0.21899	0	2	0	0.086	0	Thioredoxin OS=Rattus norvegicus GN=Txn PE=1 SV=2
P11240																1	0	0.00175431	0	0.306171	0	2	0	0.116	0	Cytochrome c oxidase subunit 5A, mitochondrial OS=Rattus norvegicus GN=Cox5a PE=1 SV=1
P11608																1	1	0.00191142	0.00621386	0.409289	0.409289	1	3	0.149	0.149	ATP synthase protein 8 OS=Rattus norvegicus GN=Mt-atp8 PE=1 SV=1
P12785																0	1	0	5.53997e-05	0	0.00925291	0	1	0	0.004	Fatty acid synthase OS=Rattus norvegicus GN=Fasn PE=1 SV=3
P17209																2	1	0.0013271	0.0014381	0.210598	0.210598	2	2	0.083	0.083	Myosin light chain 4 OS=Rattus norvegicus GN=Myl4 PE=2 SV=2
P18088																1	0	0.000215961	0	0.0889301	0	1	0	0.037	0	Glutamate decarboxylase 1 OS=Rattus norvegicus GN=Gad1 PE=2 SV=1
P18266																0	1	0	0.000330419	0	0.224616	0	1	0	0.088	Glycogen synthase kinase-3 beta OS=Rattus norvegicus GN=Gsk3b PE=1 SV=1
P18418																1	1	0.000307848	0.000333597	0.174898	0.174898	1	1	0.07	0.07	Calreticulin OS=Rattus norvegicus GN=Calr PE=1 SV=1
P19944																0	1	0	0.00243467	0	0.380384	0	2	0	0.14	60S acidic ribosomal protein P1 OS=Rattus norvegicus GN=Rplp1 PE=3 SV=1
P20059																1	0	0.000278402	0	0.161449	0	1	0	0.065	0	Hemopexin OS=Rattus norvegicus GN=Hpx PE=1 SV=3
P21396																1	0	0.000486938	0	0.0914403	0	2	0	0.038	0	Amine oxidase [flavin-containing] A OS=Rattus norvegicus GN=Maoa PE=1 SV=1
P24050																0	1	0	0.000680275	0	0.253141	0	1	0	0.098	40S ribosomal protein S5 OS=Rattus norvegicus GN=Rps5 PE=1 SV=3
P25809																1	1	0.000306375	0.000332	0.153453	0.153453	1	1	0.062	0.062	Creatine kinase U-type, mitochondrial OS=Rattus norvegicus GN=Ckmt1 PE=1 SV=1
P27653																1	0	0.000136968	0	0.0303861	0	1	0	0.013	0	C-1-tetrahydrofolate synthase, cytoplasmic OS=Rattus norvegicus GN=Mthfd1 PE=1 SV=3
P32577																1	0	0.000284589	0	0.0519619	0	1	0	0.022	0	Tyrosine-protein kinase CSK OS=Rattus norvegicus GN=Csk PE=1 SV=1
P36972																1	0	0.000711471	0	0.180321	0	1	0	0.072	0	Adenine phosphoribosyltransferase OS=Rattus norvegicus GN=Aprt PE=1 SV=1
P37805																1	4	0.000643542	0.00348684	0.383566	0.887991	1	5	0.141	0.276	Transgelin-3 OS=Rattus norvegicus GN=Tagln3 PE=1 SV=2
P41243																1	0	0.000274229	0	0.0495424	0	1	0	0.021	0	Megakaryocyte-associated tyrosine-protein kinase OS=Rattus norvegicus GN=Matk PE=2 SV=1
P46101																1	1	0.000149086	0.000161556	0.0327615	0.0327615	1	1	0.014	0.014	Dipeptidyl aminopeptidase-like protein 6 OS=Rattus norvegicus GN=Dpp6 PE=1 SV=1
P47709																1	0	0.000187229	0	0.114295	0	1	0	0.047	0	Rabphilin-3A OS=Rattus norvegicus GN=Rph3a PE=1 SV=1
P48721																0	7	0	0.00163507	0	0.428894	0	8	0	0.155	Stress-70 protein, mitochondrial OS=Rattus norvegicus GN=Hspa9 PE=1 SV=3
P52296																0	1	0	0.000158601	0	0.0399202	0	1	0	0.017	Importin subunit beta-1 OS=Rattus norvegicus GN=Kpnb1 PE=1 SV=1
P61515																0	0	0	0	0	0	0	0	0	0	Putative 60S ribosomal protein L37a OS=Rattus norvegicus GN=Rpl37a-ps1 PE=5 SV=2
P62161																4	2	0.00343798	0.00279415	0.798871	0.770109	4	3	0.255	0.248	Calmodulin OS=Rattus norvegicus GN=Calm1 PE=1 SV=2
P62271																0	1	0	0.001826	0	0.355189	0	2	0	0.132	40S ribosomal protein S18 OS=Rattus norvegicus GN=Rps18 PE=1 SV=3
P62282																1	2	0.000810537	0.00175666	0.207814	0.207814	1	2	0.082	0.082	40S ribosomal protein S11 OS=Rattus norvegicus GN=Rps11 PE=1 SV=3
P62738																0	0	0	0	0	0	0	0	0	0	Actin, aortic smooth muscle OS=Rattus norvegicus GN=Acta2 PE=2 SV=1
P62804																0	2	0	0.00269468	0	0.749847	0	2	0	0.243	Histone H4 OS=Rattus norvegicus GN=Hist1h4b PE=1 SV=2
P62882																1	0	0.00036279	0	0.0471286	0	1	0	0.02	0	Guanine nucleotide-binding protein subunit beta-5 OS=Rattus norvegicus GN=Gnb5 PE=2 SV=1
P62982																1	0	0.00164186	0	0.267652	0	2	0	0.103	0	Ubiquitin-40S ribosomal protein S27a OS=Rattus norvegicus GN=Rps27a PE=1 SV=2
P62986																1	0	0.00200101	0	0.333522	0	2	0	0.125	0	Ubiquitin-60S ribosomal protein L40 OS=Rattus norvegicus GN=Uba52 PE=1 SV=2
P63025																2	1	0.0024867	0.00134734	0.428894	0.428894	2	1	0.155	0.155	Vesicle-associated membrane protein 3 OS=Rattus norvegicus GN=Vamp3 PE=2 SV=1
P63095																1	1	0.000325038	0.000352224	0.124605	0.124605	1	1	0.051	0.051	Guanine nucleotide-binding protein G(s) subunit alpha isoforms short OS=Rattus norvegicus GN=Gnas PE=1 SV=1
P63174																0	1	0	0.00198252	0	0.636817	0	1	0	0.214	60S ribosomal protein L38 OS=Rattus norvegicus GN=Rpl38 PE=1 SV=2
P63269																0	0	0	0	0	0	0	0	0	0	Actin, gamma-enteric smooth muscle OS=Rattus norvegicus GN=Actg2 PE=2 SV=1
P67779																1	0	0.000941653	0	0.30017	0	2	0	0.114	0	Prohibitin OS=Rattus norvegicus GN=Phb PE=1 SV=1
P68403																0	1	0	0.00020682	0	0.0280163	0	1	0	0.012	Protein kinase C beta type OS=Rattus norvegicus GN=Prkcb PE=1 SV=3
P70567																0	2	0	0.000773126	0	0.227439	0	2	0	0.089	Tropomodulin-1 OS=Rattus norvegicus GN=Tmod1 PE=2 SV=1
P70580																1	0	0.000656743	0	0.180321	0	1	0	0.072	0	Membrane-associated progesterone receptor component 1 OS=Rattus norvegicus GN=Pgrmc1 PE=1 SV=3
P97576																0	1	0	0.000639522	0	0.148154	0	1	0	0.06	GrpE protein homolog 1, mitochondrial OS=Rattus norvegicus GN=Grpel1 PE=1 SV=2
P97849																1	0	0.000198243	0	0.0447202	0	1	0	0.019	0	Long-chain fatty acid transport protein 1 OS=Rattus norvegicus GN=Slc27a1 PE=2 SV=1
Q00728																0	1	0	0.00213502	0	0.399587	0	2	0	0.146	Histone H2A type 4 OS=Rattus norvegicus PE=2 SV=2
Q01205																1	2	0.000564162	0.000611349	0.0690548	0.135011	2	2	0.029	0.055	Dihydrolipoyllysine-residue succinyltransferase component of 2-oxoglutarate dehydrogenase complex, mitochondrial OS=Rattus norvegicus GN=Dlst PE=1 SV=2
Q03114																0	1	0	0.000475261	0	0.0914403	0	1	0	0.038	Cyclin-dependent kinase 5 OS=Rattus norvegicus GN=Cdk5 PE=1 SV=1
Q03344																1	0	0.00119687	0	0.713957	0	1	0	0.234	0	ATPase inhibitor, mitochondrial OS=Rattus norvegicus GN=Atpif1 PE=3 SV=2
Q04753																2	0	0.00217059	0	0.367729	0	4	0	0.136	0	Methylosome subunit pICln OS=Rattus norvegicus GN=Clns1a PE=2 SV=1
Q05096																1	3	0.000225466	0.000488649	0.0423174	0.0964782	2	4	0.018	0.04	Unconventional myosin-Ib OS=Rattus norvegicus GN=Myo1b PE=2 SV=1
Q0QEU1																0	0	0	0	0	0	0	0	0	0	Glyceraldehyde-3-phosphate dehydrogenase (Fragment) OS=Rattus norvegicus GN=Gapdh PE=2 SV=1
Q1JU68																0	0	0	0	0	0	0	0	0	0	Eukaryotic translation initiation factor 3 subunit A OS=Rattus norvegicus GN=Eif3a PE=2 SV=2
Q3B7U9																1	0	0.000317779	0	0.180321	0	1	0	0.072	0	Peptidyl-prolyl cis-trans isomerase FKBP8 OS=Rattus norvegicus GN=Fkbp8 PE=2 SV=1
Q3B8N7																0	1	0	0.000358595	0	0.0665962	0	1	0	0.028	TSC22 domain family protein 4 OS=Rattus norvegicus GN=Tsc22d4 PE=2 SV=1
Q3KR72																0	1	0	0.000325003	0	0.0665962	0	1	0	0.028	Actin-binding LIM protein 1 OS=Rattus norvegicus GN=Ablim1 PE=2 SV=1
Q3MHS7																0	1	0	0.000373054	0	0.0519619	0	1	0	0.022	GDP-mannose 4, 6-dehydratase OS=Rattus norvegicus GN=Gmds PE=2 SV=1
Q3MIE9																0	0	0	0	0	0	0	0	0	0	Protein Sms OS=Rattus norvegicus GN=Sms PE=2 SV=1
Q3T1J5																0	1	0	0.0001577	0	0.0327615	0	1	0	0.014	Ank3 protein OS=Rattus norvegicus GN=Ank3 PE=1 SV=1
Q3T1K5																2	2	0.00134334	0.000970463	0.595879	0.380384	3	2	0.203	0.14	F-actin-capping protein subunit alpha-2 OS=Rattus norvegicus GN=Capza2 PE=1 SV=1
Q45QL0																1	0	0.000372281	0	0.0471286	0	1	0	0.02	0	Guanine nucleotide binding protein beta 5 (Fragment) OS=Rattus norvegicus GN=Gnb5 PE=2 SV=1
Q45QL8																1	0	0.000498307	0	0.261828	0	1	0	0.101	0	Guanine nucleotide binding protein beta 1 (Fragment) OS=Rattus norvegicus GN=Gnb4 PE=2 SV=1
Q4AEF8																1	0	0.000146527	0	0.0495424	0	1	0	0.021	0	Coatomer subunit gamma-1 OS=Rattus norvegicus GN=Copg1 PE=2 SV=1
Q4FZS2																2	2	0.000785674	0.000851388	0.1508	0.1508	2	2	0.061	0.061	Budding uninhibited by benzimidazoles 3 homolog (S. cerevisiae) OS=Rattus norvegicus GN=Bub3 PE=2 SV=1
Q4FZT6																0	1	0	0.00213502	0	0.399587	0	2	0	0.146	Histone H2A type 3 OS=Rattus norvegicus PE=2 SV=3
Q4KM38																0	1	0	0.000846196	0	0.253141	0	1	0	0.098	FUS interacting protein (Serine-arginine rich) 1 OS=Rattus norvegicus GN=Srsf10 PE=2 SV=1
Q4KM98																0	1	0	0.000636588	0	0.330454	0	1	0	0.124	Mitochondrial fission factor OS=Rattus norvegicus GN=Mff PE=2 SV=1
Q4QQR7																0	1	0	0.000218545	0	0.14025	0	1	0	0.057	Dsp protein (Fragment) OS=Rattus norvegicus GN=Dsp PE=2 SV=1
Q4QR85																0	0	0	0	0	0	0	0	0	0	Methylosome protein 50 OS=Rattus norvegicus GN=Wdr77 PE=1 SV=1
Q4V7E8																2	1	0.000586109	0.000317566	0.0990058	0.0990058	2	1	0.041	0.041	Leucine-rich repeat flightless-interacting protein 2 OS=Rattus norvegicus GN=Lrrfip2 PE=2 SV=1
Q566E2																0	1	0	0.000316841	0	0.0495424	0	1	0	0.021	Dnajc7 protein OS=Rattus norvegicus GN=Dnajc7 PE=2 SV=1
Q574D7																0	1	0	6.99477e-05	0	0.0139114	0	1	0	0.006	Ankyrin G217 OS=Rattus norvegicus GN=Ank3 PE=2 SV=1
Q574D8																0	1	0	7.68417e-05	0	0.0162487	0	1	0	0.007	Ankyrin G197 OS=Rattus norvegicus GN=Ank3 PE=2 SV=1
Q574D9																0	1	0	0.000118309	0	0.023293	0	1	0	0.01	Ankyrin G130 OS=Rattus norvegicus GN=Ank3 PE=2 SV=1
Q574E0																0	1	0	0.000120049	0	0.023293	0	1	0	0.01	Ankyrin G128 OS=Rattus norvegicus GN=Ank3 PE=2 SV=1
Q574E1																0	1	0	0.000142043	0	0.0280163	0	1	0	0.012	Ankyrin G109 OS=Rattus norvegicus GN=Ank3 PE=2 SV=1
Q574E2																0	1	0	0.000142043	0	0.0280163	0	1	0	0.012	Ankyrin G109 OS=Rattus norvegicus GN=Ank3 PE=2 SV=1
Q5BJT9																1	1	0.000306375	0.000332	0.153453	0.153453	1	1	0.062	0.062	Creatine kinase U-type, mitochondrial OS=Rattus norvegicus GN=Ckmt1b PE=2 SV=1
Q5BJV4																0	1	0	0.000244324	0	0.0939563	0	1	0	0.039	Copa protein (Fragment) OS=Rattus norvegicus GN=Copa PE=2 SV=1
Q5EBC3																1	0	0.000136968	0	0.0303861	0	1	0	0.013	0	Methylenetetrahydrofolate dehydrogenase (NADP+ dependent) 1, methenyltetrahydrofolate cyclohydrolase, formyltetrahydrofolate synthetase OS=Rattus norvegicus GN=Mthfd1 PE=2 SV=1
Q5FVG8																0	1	0	0.000311857	0	0.205036	0	1	0	0.081	GRAM domain-containing protein 3 OS=Rattus norvegicus GN=Gramd3 PE=2 SV=1
Q5FVH9																0	0	0	0	0	0	0	0	0	0	Forkhead box B1 OS=Rattus norvegicus GN=Foxb1 PE=2 SV=1
Q5FWT0																1	0	0.000390442	0	0.0568175	0	2	0	0.024	0	Ubc protein (Fragment) OS=Rattus norvegicus GN=LOC100360548 PE=2 SV=1
Q5M7W4																1	0	0.00013271	0	0.0303861	0	1	0	0.013	0	Transmembrane channel-like protein 5 OS=Rattus norvegicus GN=Tmc5 PE=2 SV=2
Q5PPJ9																1	0	0.000316992	0	0.0641431	0	1	0	0.027	0	Endophilin-B2 OS=Rattus norvegicus GN=Sh3glb2 PE=2 SV=2
Q5RJK5																0	1	0	0.00075834	0	0.177606	0	1	0	0.071	Chromobox homolog 3 (HP1 gamma homolog, Drosophila) OS=Rattus norvegicus GN=Cbx3 PE=2 SV=1
Q5U1Z3																0	0	0	0	0	0	0	0	0	0	Rtn4 protein (Fragment) OS=Rattus norvegicus GN=Rtn4 PE=2 SV=1
Q5U2X8																0	1	0	0.000316119	0	0.0543869	0	1	0	0.023	Acyl-CoA thioesterase 9 OS=Rattus norvegicus GN=Acot9 PE=2 SV=1
Q5U2Z3																0	0	0	0	0	0	0	0	0	0	Nucleosome assembly protein 1-like 4 OS=Rattus norvegicus GN=Nap1l4 PE=2 SV=1
Q5UAJ5																1	1	0.00191142	0.00621386	0.409289	0.409289	1	3	0.149	0.149	ATP synthase protein 8 OS=Rattus norvegicus GN=Mt-atp8 PE=3 SV=1
Q5XI13																1	0	0.000863358	0	0.0739894	0	3	0	0.031	0	Glutamate-rich WD repeat-containing protein 1 OS=Rattus norvegicus GN=Grwd1 PE=2 SV=1
Q5XI78																0	1	0	0.000271312	0	0.023293	0	2	0	0.01	2-oxoglutarate dehydrogenase, mitochondrial OS=Rattus norvegicus GN=Ogdh PE=1 SV=1
Q62675																1	0	0.00200101	0	0.485936	0	1	0	0.172	0	Polyadenylate-binding protein-related protein (Fragment) OS=Rattus norvegicus PE=2 SV=1
Q62847																0	3	0	0.000787383	0	0.216186	0	4	0	0.085	Gamma-adducin OS=Rattus norvegicus GN=Add3 PE=1 SV=2
Q62876																1	0	0.00109457	0	0.124605	0	2	0	0.051	0	Synaptogyrin-1 OS=Rattus norvegicus GN=Syngr1 PE=2 SV=1
Q63100																0	1	0	0.000215826	0	0.0327615	0	1	0	0.014	Cytoplasmic dynein 1 intermediate chain 1 OS=Rattus norvegicus GN=Dync1i1 PE=1 SV=1
Q63224																0	0	0	0	0	0	0	0	0	0	Granzyme-like protein III OS=Rattus norvegicus GN=Gzmb PE=2 SV=1
Q63429																1	0	0.000316209	0	0.0471286	0	2	0	0.02	0	Polyubiquitin-C OS=Rattus norvegicus GN=Ubc PE=1 SV=1
Q63583																0	3	0	0.00146595	0	0.348963	0	3	0	0.13	Hepatoma alpha tropomyosin OS=Rattus norvegicus GN=Tpm1 PE=3 SV=1
Q63607																0	3	0	0.00146595	0	0.348963	0	3	0	0.13	Alpha-tropomyosin 3 OS=Rattus norvegicus GN=Tpm1 PE=2 SV=1
Q63610																8	7	0.00464751	0.00391707	0.761976	0.931968	9	7	0.246	0.286	Tropomyosin alpha-3 chain OS=Rattus norvegicus GN=Tpm3 PE=1 SV=2
Q63654																1	0	0.0025613	0	0.44544	0	2	0	0.16	0	Polyubiquitin (Fragment) OS=Rattus norvegicus GN=Ubb PE=2 SV=1
Q63803																1	1	0.000111945	0.000121308	0.0399202	0.0399202	1	1	0.017	0.017	Guanine nucleotide-binding protein G(s) subunit alpha isoforms XLas OS=Rattus norvegicus GN=Gnas PE=1 SV=3
Q63862																0	2	0	0.000627473	0	0.0616956	0	6	0	0.026	Myosin-11 (Fragments) OS=Rattus norvegicus GN=Myh11 PE=2 SV=3
Q64122																0	3	0	0.00324623	0	0.458814	0	4	0	0.164	Myosin regulatory light polypeptide 9 OS=Rattus norvegicus GN=Myl9 PE=1 SV=2
Q64578																1	0	0.000128838	0	0.0543869	0	1	0	0.023	0	Sarcoplasmic/endoplasmic reticulum calcium ATPase 1 OS=Rattus norvegicus GN=Atp2a1 PE=2 SV=1
Q64598																0	1	0	0.00213502	0	0.399587	0	2	0	0.146	Histone H2A type 1-F OS=Rattus norvegicus PE=3 SV=3
Q64654																1	0	0.000254602	0	0.142878	0	1	0	0.058	0	Lanosterol 14-alpha demethylase OS=Rattus norvegicus GN=Cyp51a1 PE=2 SV=1
Q66HF9																0	0	0	0	0	0	0	0	0	0	Leucine-rich repeat flightless-interacting protein 1 OS=Rattus norvegicus GN=Lrrfip1 PE=1 SV=1
Q672K1																0	1	0	0.000244324	0	0.111732	0	1	0	0.046	NADPH oxidase 3 OS=Rattus norvegicus GN=Nox3 PE=2 SV=1
Q68FP1																8	9	0.00295534	0.0019571	0.503142	0.555966	18	11	0.177	0.192	Gelsolin OS=Rattus norvegicus GN=Gsn PE=1 SV=1
Q68FU3																1	0	0.000502215	0	0.145513	0	1	0	0.059	0	Electron transfer flavoprotein subunit beta OS=Rattus norvegicus GN=Etfb PE=2 SV=3
Q6AYH5																1	0	0.000318569	0	0.0964782	0	1	0	0.04	0	Dynactin subunit 2 OS=Rattus norvegicus GN=Dctn2 PE=1 SV=1
Q6AYI1																0	1	0	0.000225652	0	0.0471286	0	1	0	0.02	DEAD (Asp-Glu-Ala-Asp) box polypeptide 5 OS=Rattus norvegicus GN=Ddx5 PE=1 SV=1
Q6AZ25																6	3	0.00309834	0.00167874	0.563148	0.409289	6	3	0.194	0.149	Tropomyosin 1, alpha OS=Rattus norvegicus GN=Tpm1 PE=2 SV=1
Q6B436																0	1	0	0.000872806	0	0.710015	0	1	0	0.233	Cct-5 protein (Fragment) OS=Rattus norvegicus GN=Cct5 PE=2 SV=1
Q6GMM8																1	0	0.000198243	0	0.0447202	0	1	0	0.019	0	Long-chain fatty acid transport protein 1 OS=Rattus norvegicus GN=Slc27a1 PE=2 SV=1
Q6I8Q6																0	1	0	0.00213502	0	0.399587	0	2	0	0.146	Histone H2A OS=Rattus norvegicus GN=Hist1h2af PE=3 SV=1
Q6IFU9																0	4	0	0.00299733	0	0.276439	0	10	0	0.106	Protein Krt16 OS=Rattus norvegicus GN=Krt16 PE=2 SV=1
Q6IMZ5																0	2	0	0.000773126	0	0.227439	0	2	0	0.089	Tropomodulin 1 OS=Rattus norvegicus GN=Tmod1 PE=2 SV=1
Q6KC51																0	0	0	0	0	0	0	0	0	0	Actin-binding LIM protein 2 OS=Rattus norvegicus GN=Ablim2 PE=2 SV=1
Q6P743																1	0	0.000296446	0	0.0592537	0	1	0	0.025	0	Ahcy protein OS=Rattus norvegicus GN=Ahcy PE=2 SV=1
Q6P769																1	0	0.000327531	0	0.235947	0	1	0	0.092	0	Putative uncharacterized protein OS=Rattus norvegicus GN=Nap1l1 PE=2 SV=1
Q6P7A7																0	0	0	0	0	0	0	0	0	0	Ribophorin I OS=Rattus norvegicus GN=Rpn1 PE=2 SV=1
Q6P7R7																1	0	0.00200101	0	0.333522	0	2	0	0.125	0	Ubiquitin A-52 residue ribosomal protein fusion product 1 OS=Rattus norvegicus GN=Uba52 PE=2 SV=1
Q6P9X1																2	0	0.00212556	0	0.358313	0	4	0	0.133	0	Chloride channel, nucleotide-sensitive, 1A OS=Rattus norvegicus GN=Clns1a PE=2 SV=1
Q6PCU2																0	1	0	0.000614054	0	0.238797	0	1	0	0.093	V-type proton ATPase subunit E 1 OS=Rattus norvegicus GN=Atp6v1e1 PE=1 SV=1
Q6PDU1																0	2	0	0.00125589	0	0.258925	0	2	0	0.1	Serine/arginine-rich splicing factor 2 OS=Rattus norvegicus GN=Srsf2 PE=1 SV=3
Q6PDV9																1	2	0.000810537	0.00175666	0.207814	0.207814	1	2	0.082	0.082	Ribosomal protein S11 OS=Rattus norvegicus GN=Rps11 PE=2 SV=1
Q6PED0																1	0	0.00164186	0	0.267652	0	2	0	0.103	0	RCG23287, isoform CRA_a OS=Rattus norvegicus GN=Rps27a PE=2 SV=1
Q75N36																0	1	0	0.000280923	0	0.0423174	0	1	0	0.018	Cytoplasmic CAR retention protein OS=Rattus norvegicus GN=Dnajc7 PE=2 SV=1
Q792M9																0	1	0	0.000483541	0	0.101539	0	1	0	0.042	AnkyrinG (Fragment) OS=Rattus norvegicus GN=Ank3 PE=2 SV=1
Q7M079																0	0	0	0	0	0	0	0	0	0	Calcium-binding protein 4 (Fragment) OS=Rattus norvegicus GN=Hsp90b1 PE=1 SV=1
Q7M0E3																1	1	0.00388075	0.000841068	0.216186	0.216186	5	1	0.085	0.085	Destrin OS=Rattus norvegicus GN=Dstn PE=1 SV=3
Q7M0H6																1	0	0.00168506	0	0.482518	0	1	0	0.171	0	GTP-binding regulatory protein G42 alpha chain (Fragments) OS=Rattus norvegicus PE=4 SV=1
Q7TP50																0	1	0	0.000821161	0	0.193988	0	1	0	0.077	Ab2-255 OS=Rattus norvegicus GN=Igf2bp3 PE=2 SV=1
Q7TPI7																0	0	0	0	0	0	0	0	0	0	Ac2-269 OS=Rattus norvegicus GN=Wdr77 PE=2 SV=1
Q7TT49																0	1	0	8.10135e-05	0	0.0139114	0	1	0	0.006	Serine/threonine-protein kinase MRCK beta OS=Rattus norvegicus GN=Cdc42bpb PE=1 SV=1
Q811A7																0	1	0	0.00125024	0	0.513561	0	1	0	0.18	Lysosomal ATPase OS=Rattus norvegicus GN=Atp6v1g2 PE=4 SV=1
Q8CGU4																1	1	0.00010798	0.000117012	0.0665962	0.023293	1	1	0.028	0.01	Arf-GAP with GTPase, ANK repeat and PH domain-containing protein 2 OS=Rattus norvegicus GN=Agap2 PE=1 SV=1
Q8K1G4																0	0	0	0	0	0	0	0	0	0	Elongation factor-2 (Fragment) OS=Rattus norvegicus GN=Eef2 PE=2 SV=1
Q8K3X8																0	2	0	0.003652	0	1.63633	0	2	0	0.421	Heat shock factor-binding protein 1 OS=Rattus norvegicus GN=Hsbp1 PE=3 SV=1
Q8R2H0																0	1	0	0.00117607	0	0.475707	0	1	0	0.169	ATPase, H+ transporting, V1 subunit G isoform 2 OS=Rattus norvegicus GN=Atp6v1g2 PE=4 SV=1
Q8VDA0																0	1	0	0.000144559	0	0.0280163	0	1	0	0.012	Ankyrin G107 OS=Rattus norvegicus GN=Ank3 PE=2 SV=1
Q91XN6																0	3	0	0.00145062	0	0.34586	0	3	0	0.129	Tropomyosin 1, alpha, isoform CRA_h OS=Rattus norvegicus GN=Tpm1 PE=2 SV=1
Q91XN7																6	3	0.00309834	0.00167874	0.563148	0.409289	6	3	0.194	0.149	Tropomyosin alpha isoform OS=Rattus norvegicus GN=Tpm1 PE=2 SV=1
Q923Z2																0	3	0	0.00146595	0	0.348963	0	3	0	0.13	Tropomyosin 1, alpha, isoform CRA_a OS=Rattus norvegicus GN=Tpm1 PE=2 SV=1
Q924M6																2	0	0.000421266	0	0.124605	0	2	0	0.051	0	Apoptosis-inducing factor OS=Rattus norvegicus GN=Aifm1 PE=2 SV=1
Q99MZ8																0	1	0	0.000527666	0	0.14025	0	1	0	0.057	LIM and SH3 domain protein 1 OS=Rattus norvegicus GN=Lasp1 PE=1 SV=1
Q99NA6																0	3	0	0.00478539	0	0.610646	0	5	0	0.207	NAD+-specific isocitrate dehydrogenase b-subunit (Fragment) OS=Rattus norvegicus GN=Idh3B PE=2 SV=1
Q99PU6																0	1	0	0.000746109	0	0.330454	0	1	0	0.124	Branched-chain alpha-keto acid dihydrolipoyl acyltransferase (Fragment) OS=Rattus norvegicus GN=Dbt PE=2 SV=1
Q9EPH8																1	0	0.00020136	0	0.0399202	0	1	0	0.017	0	Polyadenylate-binding protein 1 OS=Rattus norvegicus GN=Pabpc1 PE=2 SV=1
Q9JJM9																0	1	0	0.000376087	0	0.111732	0	1	0	0.046	Septin-5 OS=Rattus norvegicus GN=Sept5 PE=1 SV=2
Q9JK11																0	0	0	0	0	0	0	0	0	0	Reticulon-4 OS=Rattus norvegicus GN=Rtn4 PE=1 SV=1
Q9JM53																2	0	0.000418512	0	0.124605	0	2	0	0.051	0	Apoptosis-inducing factor 1, mitochondrial OS=Rattus norvegicus GN=Aifm1 PE=1 SV=1
Q9QX35																1	0	0.00457374	0	7.49181	0	1	0	0.929	0	Guanine nucleotide binding protein beta 2 subunit (Fragment) OS=Rattus norvegicus GN=Gnb2 PE=2 SV=1
Q9QX36																1	0	0.00355736	0	4.2723	0	1	0	0.722	0	Guanine nucleotide binding protein beta 1 subunit (Fragment) OS=Rattus norvegicus GN=Gnb1 PE=2 SV=1
Q9QXY2																0	4	0	0.000579683	0	0.145513	0	5	0	0.059	SRC kinase signaling inhibitor 1 OS=Rattus norvegicus GN=Srcin1 PE=1 SV=1
Q9QYF3																3	6	0.000210172	0.000759169	0.0447202	0.145513	3	10	0.019	0.059	Unconventional myosin-Va OS=Rattus norvegicus GN=Myo5a PE=1 SV=1
Q9QZA2																1	0	0.000146695	0	0.0939563	0	1	0	0.039	0	Programmed cell death 6-interacting protein OS=Rattus norvegicus GN=Pdcd6ip PE=1 SV=2
Q9QZM5																1	0	0.000269044	0	0.0543869	0	1	0	0.023	0	Abl interactor 1 OS=Rattus norvegicus GN=Abi1 PE=2 SV=3
Q9WUQ3																0	0	0	0	0	0	0	0	0	0	Oligodendrocyte transcription factor 1 OS=Rattus norvegicus GN=Olig1 PE=2 SV=2
Q9WVC0																1	1	0.000587453	0.000318294	0.106624	0.106624	2	1	0.044	0.044	Septin-7 OS=Rattus norvegicus GN=Sept7 PE=1 SV=1
Q9Z269																2	0	0.00105403	0	0.142878	0	2	0	0.058	0	Vesicle-associated membrane protein-associated protein B OS=Rattus norvegicus GN=Vapb PE=1 SV=3
Q9Z2G8																1	0	0.000328371	0	0.235947	0	1	0	0.092	0	Nucleosome assembly protein 1-like 1 OS=Rattus norvegicus GN=Nap1l1 PE=2 SV=1

## Sheet: Surface protein vs. MDGA Fc
MDGA pulldown data - all surface proteins
SUMMED Spec Fc	SUMMED Spec MDGA1	description
0	2019	MAM domain-containing glycosylphosphatidylinositol anchor protein 1 OS=Rattus norvegicus GN=Mdga1 PE=2 SV=1
0	107	Neuroligin-3 OS=Rattus norvegicus GN=Nlgn3 PE=2 SV=1
0	49	Neuroligin-2 OS=Rattus norvegicus GN=Nlgn2 PE=1 SV=1
0	25	Neuroligin-1 (Fragment) OS=Rattus norvegicus GN=Nlgn1 PE=2 SV=1
10	12	Neural cell adhesion molecule 1 (Fragment) OS=Rattus norvegicus GN=Ncam1 PE=2 SV=1
3	7	Vesicle-associated membrane protein 2 (Fragment) OS=Rattus norvegicus GN=Vamp2 PE=2 SV=1
8	5	Glutamate transporter 1 variant OS=Rattus norvegicus GN=Slc1a2 PE=2 SV=1
0	4	Chloride channel, nucleotide-sensitive, 1A OS=Rattus norvegicus GN=Clns1a PE=2 SV=1
0	3	Neurosecretory protein VGF OS=Rattus norvegicus GN=Vgf PE=2 SV=1
0	3	Sirpa protein OS=Rattus norvegicus GN=Sirpa PE=2 SV=1
0	3	CD81 antigen OS=Rattus norvegicus GN=Cd81 PE=2 SV=1
4	3	4F2 cell-surface antigen heavy chain OS=Rattus norvegicus GN=Slc3a2 PE=1 SV=1
2	2	Protein Lrp1 OS=Rattus norvegicus GN=Lrp1 PE=4 SV=1
0	2	Neuronal membrane glycoprotein M6-a OS=Rattus norvegicus GN=Gpm6a PE=1 SV=1
0	2	Neurofascin OS=Rattus norvegicus GN=Nfasc PE=4 SV=1
2	2	Neural cell adhesion molecule L1 OS=Rattus norvegicus GN=L1cam PE=2 SV=1
0	2	Amyloid-like protein 2 OS=Rattus norvegicus GN=Aplp2 PE=2 SV=2
0	2	Receptor-type tyrosine-protein phosphatase S OS=Rattus norvegicus GN=Ptprs PE=1 SV=2
SUMMED Spec Fc	SUMMED Spec MDGA2
		description
0	1567	MAM domain-containing glycosylphosphatidylinositol anchor protein 2 OS=Rattus norvegicus GN=Mdga2 PE=2 SV=1
0	62	MAM domain-containing glycosylphosphatidylinositol anchor protein 1 OS=Rattus norvegicus GN=Mdga1 PE=2 SV=1
0	35	Neuroligin-2 OS=Rattus norvegicus GN=Nlgn2 PE=1 SV=1
10	10	Neural cell adhesion molecule 1 (Fragment) OS=Rattus norvegicus GN=Ncam1 PE=2 SV=1
0	6	Neuroligin-3 OS=Rattus norvegicus GN=Nlgn3 PE=2 SV=1
2	3	Neural cell adhesion molecule L1 OS=Rattus norvegicus GN=L1cam PE=2 SV=1
0	3	Complement C3 OS=Rattus norvegicus GN=C3 PE=1 SV=3
2	2	Latrophilin-3 OS=Rattus norvegicus GN=Lphn3 PE=2 SV=1
3	2	Vesicle-associated membrane protein 2 (Fragment) OS=Rattus norvegicus GN=Vamp2 PE=2 SV=1
0	2	CD166 antigen (Fragment) OS=Rattus norvegicus GN=Alcam PE=2 SV=1
0	2	Protein Icam5 OS=Rattus norvegicus GN=Icam5 PE=4 SV=1
